# Supplementary material for: Pathological changes are associated with shifts in the employment of synonymous codons at the transcriptome level
Source: BMC Genomics. 2019 Jul 9;20:566. doi: 10.1186/s12864-019-5921-9 (PMC6617700; doi:10.1186/s12864-019-5921-9)
Supplement: Supplementary file 1 — Table S1. Gene ontology categories significantly enriched in GP1 and GP2 transcript groups. (XLSX 16 kb) [file 12864_2019_5921_MOESM1_ESM.xlsx]

## Sheet: GP1_and_GP2_GOs
Group 1 (GP1, A-/U-ending rich, AU3)
N	GO category	Description	Number of genes	Normalized enrichement (in GC3 ranked data)	p-value	False discovery rate
1	GO:0007059	chromosome segregation	135	-2.36617	0	0
2	GO:0071166	ribonucleoprotein complex localization	57	-2.17236	0	4.76191e-05
3	GO:0006403	RNA localization	88	-2.15192	0	4.39561e-05
4	GO:0098534	centriole assembly	17	-2.11757	0	8.05891e-05
5	GO:0061641	CENP-A containing chromatin organization	14	-2.09644	0	0.00011255
6	GO:0008334	histone mRNA metabolic process	12	-2.08336	0	0.000140616
7	GO:1902579	multi-organism localization	36	-2.07416	0	0.000231453
8	GO:0034502	protein localization to chromosome	23	-2.07205	0	0.000218594
9	GO:0006281	DNA repair	187	-2.06312	0	0.000236947
10	GO:0070646	protein modification by small protein removal	48	-2.03856	0	0.000449634
11	GO:0006310	DNA recombination	90	-2.01879	0	0.00050911
12	GO:0030397	membrane disassembly	24	-2.0104	0	0.0005371
13	GO:0006353	DNA-templated transcription, termination	42	-2.00259	0	0.000562796
14	GO:0033044	regulation of chromosome organization	64	-1.99451	0	0.000563437
15	GO:0070193	synaptonemal complex organization	10	-1.96514	0.00267023	0.000989796
16	GO:0051321	meiotic cell cycle	94	-1.95407	0	0.00116932
17	GO:0007067	mitotic nuclear division	120	-1.93927	0	0.00135537
18	GO:0071897	DNA biosynthetic process	68	-1.92812	0	0.00138682
19	GO:0032200	telomere organization	47	-1.92769	0	0.00137789
20	GO:0071826	ribonucleoprotein complex subunit organization	74	-1.92345	0	0.00140723
21	GO:0006997	nucleus organization	60	-1.89652	0	0.00214274
22	GO:0071824	protein-DNA complex subunit organization	58	-1.88467	0	0.00242745
23	GO:0006260	DNA replication	107	-1.8841	0	0.00235389
24	GO:0022613	ribonucleoprotein complex biogenesis	160	-1.88046	0	0.00241716
25	GO:0071103	DNA conformation change	62	-1.86695	0	0.00279765
26	GO:0008380	RNA splicing	145	-1.86514	0	0.00276675
27	GO:0006397	mRNA processing	182	-1.86377	0	0.00279895
28	GO:0031123	RNA 3'-end processing	48	-1.84723	0	0.00339123
29	GO:0016073	snRNA metabolic process	36	-1.84522	0	0.00337645
30	GO:0015931	nucleobase-containing compound transport	79	-1.83739	0	0.00358751
31	GO:0010501	RNA secondary structure unwinding	20	-1.83144	0	0.00400889
32	GO:0034067	protein localization to Golgi apparatus	8	-1.82335	0	0.00424769
33	GO:0000209	protein polyubiquitination	111	-1.82314	0	0.0041489
34	GO:0016458	gene silencing	83	-1.81508	0	0.00453974
35	GO:0009451	RNA modification	63	-1.80604	0	0.00482747
36	GO:0007029	endoplasmic reticulum organization	18	-1.79089	0.00361011	0.00571493
37	GO:0006413	translational initiation	62	-1.76188	0	0.00789635
38	GO:0000226	microtubule cytoskeleton organization	129	-1.75971	0	0.00795426
39	GO:0044770	cell cycle phase transition	161	-1.73508	0	0.0102526
40	GO:0006513	protein monoubiquitination	23	-1.72962	0.00118906	0.0106337
41	GO:0022616	DNA strand elongation	12	-1.72588	0.00378788	0.0108555
42	GO:0006354	DNA-templated transcription, elongation	52	-1.72224	0.0010846	0.0110035
43	GO:0000075	cell cycle checkpoint	84	-1.71719	0	0.0113812
44	GO:0044782	cilium organization	85	-1.71507	0	0.0114729
45	GO:0043631	RNA polyadenylation	15	-1.71271	0.00363636	0.0115716
46	GO:0051783	regulation of nuclear division	49	-1.71022	0	0.0117068
47	GO:0009812	flavonoid metabolic process	17	-1.70979	0.00512164	0.0115409
48	GO:0051865	protein autoubiquitination	22	-1.70958	0.00350467	0.0113808
49	GO:0000959	mitochondrial RNA metabolic process	18	-1.70914	0.0025641	0.0112261
50	GO:0006399	tRNA metabolic process	83	-1.70474	0	0.0116021
Group 2 (GP2, G-/C-ending rich, GC3)
N	GO category	Description	Number of genes	Normalized enrichement (in GC3 ranked data)	p-value	False discovery rate
1	GO:0007187	G-protein coupled receptor signaling pathway, coupled to cyclic	83	2.88126	0	0
2	GO:0035270	endocrine system development	62	2.81711	0	0
3	GO:0021953	central nervous system neuron differentiation	73	2.67082	0	0
4	GO:0045165	cell fate commitment	112	2.5783	0	0
5	GO:0021510	spinal cord development	46	2.55742	0	0
6	GO:0048568	embryonic organ development	146	2.39121	0	0.000869565
7	GO:0007200	phospholipase C-activating G-protein coupled receptor signaling	47	2.35148	0	0.000745342
8	GO:0051339	regulation of lyase activity	32	2.2993	0	0.00130435
9	GO:0031279	regulation of cyclase activity	32	2.27902	0	0.0017228
10	GO:0031128	developmental induction	10	2.24687	0	0.00208783
11	GO:0003014	renal system process	41	2.20699	0	0.00533243
12	GO:0007423	sensory organ development	174	2.15937	0	0.00680832
13	GO:0007530	sex determination	11	2.1511	0	0.00668594
14	GO:0070528	protein kinase C signaling	14	2.14731	0	0.00620838
15	GO:0071542	dopaminergic neuron differentiation	13	2.13405	0	0.00647788
16	GO:0007389	pattern specification process	167	2.10625	0	0.0094986
17	GO:0048483	autonomic nervous system development	23	2.08907	0	0.00990238
18	GO:0001763	morphogenesis of a branching structure	71	2.08443	0	0.00935225
19	GO:0060485	mesenchyme development	78	2.06897	0	0.00943897
20	GO:0060231	mesenchymal to epithelial transition	9	2.04915	0	0.0107086
21	GO:0009187	cyclic nucleotide metabolic process	64	2.03217	0	0.0123307
22	GO:0061053	somite development	35	2.03164	0	0.0117702
23	GO:0042476	odontogenesis	47	2.03028	0	0.0114758
24	GO:1902742	apoptotic process involved in development	10	2.02534	0	0.0120165
25	GO:0015844	monoamine transport	35	2.01953	0	0.0119709
26	GO:0001501	skeletal system development	172	2.01283	0	0.0115105
27	GO:0006813	potassium ion transport	74	2.01119	0	0.0110841
28	GO:0007588	excretion	30	2.00179	0	0.0114523
29	GO:0055123	digestive system development	58	1.9987	0	0.0112513
30	GO:0050804	modulation of synaptic transmission	117	1.99772	0	0.0108763
31	GO:0031016	pancreas development	31	1.99295	0	0.0110034
32	GO:0006907	pinocytosis	12	1.98864	0.0037594	0.0109726
33	GO:0030431	sleep	17	1.97734	0.00510204	0.0116361
34	GO:0050886	endocrine process	36	1.95395	0	0.0139648
35	GO:0007219	Notch signaling pathway	52	1.94845	0	0.0145155
36	GO:0050803	regulation of synapse structure or activity	41	1.94844	0	0.0141123
37	GO:0034762	regulation of transmembrane transport	126	1.94037	0	0.0144707
38	GO:0010721	negative regulation of cell development	97	1.92731	0	0.0156658
39	GO:0060840	artery development	32	1.92043	0	0.0159032
40	GO:0007498	mesoderm development	54	1.91238	0	0.0164714
41	GO:0007517	muscle organ development	99	1.90579	0	0.0167166
42	GO:0042063	gliogenesis	77	1.88901	0	0.0189714
43	GO:0015837	amine transport	28	1.87793	0	0.0202399
44	GO:0072507	divalent inorganic cation homeostasis	138	1.87645	0	0.0198821
45	GO:0048645	animal organ formation	27	1.86309	0	0.0207686
46	GO:0030104	water homeostasis	31	1.85949	0	0.0205462
47	GO:0035239	tube morphogenesis	123	1.85762	0	0.0202269
48	GO:0007215	glutamate receptor signaling pathway	26	1.84853	0	0.0213224
49	GO:0097485	neuron projection guidance	106	1.8434	0	0.0215311
50	GO:0048732	gland development	141	1.83572	0	0.0224153
