# Supplementary material for: Pathological changes are associated with shifts in the employment of synonymous codons at the transcriptome level
Source: BMC Genomics. 2019 Jul 9;20:566. doi: 10.1186/s12864-019-5921-9 (PMC6617700; doi:10.1186/s12864-019-5921-9)
Supplement: Supplementary file 2 — Table S2. List of human transcripts significantly enriched in either AU3 (GP1) or GC3 (GP2) codons in the GO analysis (see Methods for details). (XLSX 111 kb) [file 12864_2019_5921_MOESM2_ESM.xlsx]

## Sheet: Genes_associated_to_GP1_or_GP2
Transcript ID	Gene Name	Class (GP1 or GP2)	Protein name	Uniprot_ID	Number of associated GOs
ENST00000278616	ATM	GP1 (proliferation)	Serine-protein kinase ATM (EC 2.7.11.1) (Ataxia telangiectasia mutated homolog) (A-T mutated homolog)	Q13315	16
ENST00000367478	TPR	GP1 (proliferation)	Nucleoprotein TPR (NPC-associated intranuclear protein) (Translocated promoter region and nuclear basket protein)	P12270	16
ENST00000375147	NCBP1	GP1 (proliferation)	Nuclear cap-binding protein subunit 1 (80 kDa nuclear cap-binding protein) (CBP80) (NCBP 80 kDa subunit)	Q09161	13
ENST00000272645	POLR2D	GP1 (proliferation)	DNA-directed RNA polymerase II subunit RPB4 (RNA polymerase II subunit B4) (DNA-directed RNA polymerase II subunit D)	O15514	12
ENST00000256442	CCNB1	GP1 (proliferation)	G2/mitotic-specific cyclin-B1	P14635	11
ENST00000265433	NBN	GP1 (proliferation)	Nibrin (Cell cycle regulatory protein p95) (Nijmegen breakage syndrome protein 1 homolog)	O60934	11
ENST00000296930	NPM1	GP1 (proliferation)	Nucleophosmin (NPM) (Nucleolar phosphoprotein B23) (Nucleolar protein NO38) (Numatrin)	P06748	11
ENST00000298875	CPSF2	GP1 (proliferation)	Cleavage and polyadenylation specificity factor subunit 2 (Cleavage and polyadenylation specificity factor 100 kDa subunit) (CPSF 100 kDa subunit)	Q9P2I0	9
ENST00000238112	CPSF3	GP1 (proliferation)	Cleavage and polyadenylation specificity factor subunit 3 (EC 3.1.27.-) (Cleavage and polyadenylation specificity factor 73 kDa subunit) (CPSF 73 kDa subunit) (mRNA 3'-end-processing endonuclease CPSF-73)	Q9UKF6	9
ENST00000233084	DDX1	GP1 (proliferation)	ATP-dependent RNA helicase DDX1 (EC 3.6.4.13) (DEAD box protein 1)	Q92499	9
ENST00000317402	GEN1	GP1 (proliferation)	Flap endonuclease GEN homolog 1 (EC 3.1.-.-)	Q17RS7	9
ENST00000340413	NUP43	GP1 (proliferation)	Nucleoporin Nup43 (Nup107-160 subcomplex subunit Nup43)	Q8NFH3	9
ENST00000394366	SRSF5	GP1 (proliferation)	Serine/arginine-rich splicing factor 5 (Delayed-early protein HRS) (Pre-mRNA-splicing factor SRP40) (Splicing factor, arginine/serine-rich 5)	Q13243	9
ENST00000287437	NSMCE2	GP1 (proliferation)	E3 SUMO-protein ligase NSE2 (EC 6.3.2.-) (MMS21 homolog) (Non-structural maintenance of chromosomes element 2 homolog) (Non-SMC element 2 homolog)	Q96MF7	8
ENST00000229179	NUP107	GP1 (proliferation)	Nuclear pore complex protein Nup107 (107 kDa nucleoporin) (Nucleoporin Nup107)	P57740	8
ENST00000573584	NUP88	GP1 (proliferation)	Nuclear pore complex protein Nup88 (88 kDa nucleoporin) (Nucleoporin Nup88)	Q99567	8
ENST00000260947	BARD1	GP1 (proliferation)	BRCA1-associated RING domain protein 1 (BARD-1) (EC 2.3.2.27) (RING-type E3 ubiquitin transferase BARD1)	Q99728	7
ENST00000352993	BRCA1	GP1 (proliferation)	Breast cancer type 1 susceptibility protein homolog (EC 2.3.2.27) (RING-type E3 ubiquitin transferase BRCA1)	P38398	7
ENST00000273130	DYNC1LI1	GP1 (proliferation)	Cytoplasmic dynein 1 light intermediate chain 1 (Dynein light chain A) (DLC-A) (Dynein light intermediate chain 1, cytosolic)	Q9Y6G9	7
ENST00000371466	MAGOH	GP1 (proliferation)	Protein mago nashi homolog	P61326	7
ENST00000261597	NDC80	GP1 (proliferation)	Kinetochore protein NDC80 homolog (Kinetochore protein Hec1) (Kinetochore-associated protein 2)	O14777	7
ENST00000231498	NUP155	GP1 (proliferation)	Nuclear pore complex protein Nup155 (155 kDa nucleoporin) (Nucleoporin Nup155)	O75694	7
ENST00000295119	NUP35	GP1 (proliferation)	Nucleoporin NUP53 (35 kDa nucleoporin) (Mitotic phosphoprotein 44) (MP-44) (Nuclear pore complex protein Nup53) (Nucleoporin Nup35)	Q8NFH5	7
ENST00000347635	NUP50	GP1 (proliferation)	Nuclear pore complex protein Nup50 (50 kDa nucleoporin) (Nuclear pore-associated protein 60 kDa-like) (Nucleoporin Nup50)	Q9UKX7	7
ENST00000264883	NUP54	GP1 (proliferation)	Nuclear pore complex protein Nup54 (54 kDa nucleoporin) (Nucleoporin Nup54)	Q7Z3B4	7
ENST00000381718	NUP58	GP1 (proliferation)	Nucleoporin p58/p45 (58 kDa nucleoporin) (Nucleoporin-like protein 1)	Q9BVL2	7
ENST00000371242	RAE1	GP1 (proliferation)	mRNA export factor (Rae1 protein homolog) (mRNA-associated protein mrnp 41)	P78406	7
ENST00000238497	VPS4B	GP1 (proliferation)	Vacuolar protein sorting-associated protein 4B (EC 3.6.4.6) (Suppressor of K(+) transport growth defect 1) (Protein SKD1)	O75351	7
ENST00000401558	XPO1	GP1 (proliferation)	Exportin-1 (Exp1) (Chromosome region maintenance 1 protein homolog)	O14980	7
ENST00000309439	ANAPC10	GP1 (proliferation)	Anaphase-promoting complex subunit 10 (APC10) (Cyclosome subunit 10)	Q9UM13	6
ENST00000315368	ANAPC4	GP1 (proliferation)	Anaphase-promoting complex subunit 4 (APC4) (Cyclosome subunit 4)	Q9UJX5	6
ENST00000308108	CCNE2	GP1 (proliferation)	G1/S-specific cyclin-E2	O96020	6
ENST00000066544	CDC27	GP1 (proliferation)	Cell division cycle protein 27 homolog	P30260	6
ENST00000504123	CNOT6L	GP1 (proliferation)	CCR4-NOT transcription complex subunit 6-like (EC 3.1.13.4)	Q96LI5	6
ENST00000372972	CSTF2	GP1 (proliferation)	Cleavage stimulation factor subunit 2 (CF-1 64 kDa subunit) (Cleavage stimulation factor 64 kDa subunit) (CSTF 64 kDa subunit) (CstF-64)	P33240	6
ENST00000274400	GTF2H2	GP1 (proliferation)	General transcription factor IIH subunit 2 (Basic transcription factor 2 44 kDa subunit) (BTF2 p44) (General transcription factor IIH polypeptide 2) (TFIIH basal transcription factor complex p44 subunit)	Q13888	6
ENST00000228955	GTF2H3	GP1 (proliferation)	General transcription factor IIH subunit 3 (Basic transcription factor 2 34 kDa subunit) (BTF2 p34) (General transcription factor IIH polypeptide 3) (TFIIH basal transcription factor complex p34 subunit)	Q13889	6
ENST00000247815	HELB	GP1 (proliferation)	DNA helicase B (EC 3.6.4.12)	Q8NG08	6
ENST00000295321	IWS1	GP1 (proliferation)	Protein IWS1 homolog (IWS1-like protein)	Q96ST2	6
ENST00000356922	LIG4	GP1 (proliferation)	DNA ligase 4 (EC 6.5.1.1) (DNA ligase IV) (Polydeoxyribonucleotide synthase [ATP] 4)	P49917	6
ENST00000261245	MNAT1	GP1 (proliferation)	CDK-activating kinase assembly factor MAT1 (CDK7/cyclin-H assembly factor) (Menage a trois) (RING finger protein MAT1) (p35) (p36)	P51948	6
ENST00000397195	PAFAH1B1	GP1 (proliferation)	Platelet-activating factor acetylhydrolase IB subunit alpha (Lissencephaly-1 protein) (LIS-1) (PAF acetylhydrolase 45 kDa subunit) (PAF-AH 45 kDa subunit) (PAF-AH alpha) (PAFAH alpha)	P43034	6
ENST00000415374	PNPT1	GP1 (proliferation)	Polyribonucleotide nucleotidyltransferase 1, mitochondrial (EC 2.7.7.8) (3'-5' RNA exonuclease OLD35) (PNPase old-35) (Polynucleotide phosphorylase 1) (PNPase 1) (Polynucleotide phosphorylase-like protein)	Q8TCS8	6
ENST00000314595	POLR2B	GP1 (proliferation)	DNA-directed RNA polymerase II subunit RPB2 (EC 2.7.7.6) (DNA-directed RNA polymerase II 140 kDa polypeptide) (DNA-directed RNA polymerase II subunit B) (RNA polymerase II subunit 2) (RNA polymerase II subunit B2)	P30876	6
ENST00000274891	PRIM2	GP1 (proliferation)	DNA primase large subunit (EC 2.7.7.-) (DNA primase 58 kDa subunit) (p58)	P49643	6
ENST00000267868	RAD51	GP1 (proliferation)	DNA repair protein RAD51 homolog 1 (RAD51 homolog A)	Q06609	6
ENST00000380071	RFC3	GP1 (proliferation)	Replication factor C subunit 3 (Activator 1 38 kDa subunit) (A1 38 kDa subunit) (Activator 1 subunit 3) (Replication factor C 38 kDa subunit) (RF-C 38 kDa subunit) (RFC38)	P40938	6
ENST00000296273	RFC4	GP1 (proliferation)	Replication factor C subunit 4 (Activator 1 subunit 4)	P35249	6
ENST00000336133	SARNP	GP1 (proliferation)	SAP domain-containing ribonucleoprotein (Nuclear protein Hcc-1)	P82979	6
ENST00000361804	SMC3	GP1 (proliferation)	Structural maintenance of chromosomes protein 3 (SMC protein 3) (SMC-3) (Basement membrane-associated chondroitin proteoglycan) (Bamacan) (Chondroitin sulfate proteoglycan 6) (Chromosome segregation protein SmcD) (Mad member-interacting protein 1)	Q9UQE7	6
ENST00000260129	TGS1	GP1 (proliferation)	Trimethylguanosine synthase (EC 2.1.1.-) (Nuclear receptor coactivator 6-interacting protein) (PRIP-interacting protein with methyltransferase motif) (PIMT) (PIPMT)	Q96RS0	6
ENST00000359321	XRCC2	GP1 (proliferation)	DNA repair protein XRCC2 (X-ray repair cross-complementing protein 2)	O43543	6
ENST00000332127	ZC3H11A	GP1 (proliferation)	Zinc finger CCCH domain-containing protein 11A	O75152	6
ENST00000299300	CCT2	GP1 (proliferation)	T-complex protein 1 subunit beta (TCP-1-beta) (CCT-beta)	P78371	5
ENST00000394440	CCT4	GP1 (proliferation)	T-complex protein 1 subunit delta (TCP-1-delta) (A45) (CCT-delta)	P50991	5
ENST00000286788	CCT8	GP1 (proliferation)	T-complex protein 1 subunit theta (TCP-1-theta) (CCT-theta)	P50990	5
ENST00000361272	CNOT7	GP1 (proliferation)	CCR4-NOT transcription complex subunit 7 (EC 3.1.13.4) (CCR4-associated factor 1) (CAF-1)	Q9UIV1	5
ENST00000349496	CTNNB1	GP1 (proliferation)	Catenin beta-1 (Beta-catenin)	P35222	5
ENST00000361367	CTR9	GP1 (proliferation)	RNA polymerase-associated protein CTR9 homolog (SH2 domain-binding protein 1) (Tetratricopeptide repeat-containing, SH2-binding phosphoprotein of 150 kDa) (TPR-containing, SH2-binding phosphoprotein of 150 kDa) (p150TSP)	Q6PD62	5
ENST00000371322	CUL4B	GP1 (proliferation)	Cullin-4B (CUL-4B)	Q13620	5
ENST00000216024	DMC1	GP1 (proliferation)	Meiotic recombination protein DMC1/LIM15 homolog	Q14565	5
ENST00000280892	EIF4E	GP1 (proliferation)	Eukaryotic translation initiation factor 4E (eIF-4E) (eIF4E) (mRNA cap-binding protein) (eIF-4F 25 kDa subunit)	P06730	5
ENST00000229758	FBXO5	GP1 (proliferation)	F-box only protein 5 (Early mitotic inhibitor 1)	Q9UKT4	5
ENST00000444376	HNRNPU	GP1 (proliferation)	Heterogeneous nuclear ribonucleoprotein U (hnRNP U) (Scaffold attachment factor A) (SAF-A)	Q00839	5
ENST00000322343	HORMAD1	GP1 (proliferation)	HORMA domain-containing protein 1 (Newborn ovary HORMA protein)	Q86X24	5
ENST00000271002	ITGB3BP	GP1 (proliferation)	Centromere protein R (CENP-R) (Nuclear receptor-interacting factor 3)	Q13352	5
ENST00000333479	KNTC1	GP1 (proliferation)	Kinetochore-associated protein 1	P50748	5
ENST00000299601	LEO1	GP1 (proliferation)	RNA polymerase-associated protein LEO1	Q8WVC0	5
ENST00000233146	MSH2	GP1 (proliferation)	DNA mismatch repair protein Msh2 (MutS protein homolog 2)	P43246	5
ENST00000216277	PAPOLA	GP1 (proliferation)	Poly(A) polymerase alpha (PAP-alpha) (EC 2.7.7.19) (Polynucleotide adenylyltransferase)	P51003	5
ENST00000307296	PDCD6IP	GP1 (proliferation)	Programmed cell death 6-interacting protein (ALG-2-interacting protein 1) (ALG-2-interacting protein X) (E2F1-inducible protein) (Eig2)	Q8WUM4	5
ENST00000378572	PRPF18	GP1 (proliferation)	Pre-mRNA-splicing factor 18 (PRP18 homolog)	Q99633	5
ENST00000296257	SENP2	GP1 (proliferation)	Sentrin-specific protease 2 (EC 3.4.22.68) (Axam2) (SUMO-1 protease 1) (SuPr-1) (SUMO-1/Smt3-specific isopeptidase 2) (Smt3ip2) (Sentrin/SUMO-specific protease SENP2)	Q9HC62	5
ENST00000283131	SMARCA5	GP1 (proliferation)	SWI/SNF-related matrix-associated actin-dependent regulator of chromatin subfamily A member 5 (EC 3.6.4.-) (Sucrose nonfermenting protein 2 homolog) (mSnf2h)	O60264	5
ENST00000265295	SPDL1	GP1 (proliferation)	Protein Spindly (Coiled-coil domain-containing protein 99) (Spindle apparatus coiled-coil domain-containing protein 1)	Q96EA4	5
ENST00000217893	TAF9	GP1 (proliferation)	Transcription initiation factor TFIID subunit 9 (RNA polymerase II TBP-associated factor subunit G) (Transcription initiation factor TFIID 31 kDa subunit) (TAFII-31) (TAFII31) (Transcription initiation factor TFIID 32 kDa subunit) (TAFII-32) (TAFII32)	Q16594	5
ENST00000276602	TERF1	GP1 (proliferation)	Telomeric repeat-binding factor 1 (TTAGGG repeat-binding factor 1)	P54274	5
ENST00000392132	XRCC5	GP1 (proliferation)	X-ray repair cross-complementing protein 5 (EC 3.6.4.-) (ATP-dependent DNA helicase 2 subunit 2) (ATP-dependent DNA helicase II 80 kDa subunit) (CTC box-binding factor 85 kDa subunit) (CTC85) (CTCBF) (DNA repair protein XRCC5) (Ku autoantigen protein p86 homolog) (Ku80) (Nuclear factor IV)	P13010	5
ENST00000229595	ASF1A	GP1 (proliferation)	Histone chaperone ASF1A (Anti-silencing function protein 1 homolog A)	Q9Y294	4
ENST00000227758	BIRC2	GP1 (proliferation)	Baculoviral IAP repeat-containing protein 2 (EC 2.3.2.27) (Cellular inhibitor of apoptosis 1) (C-IAP1) (Inhibitor of apoptosis protein 2) (mIAP2) (RING-type E3 ubiquitin transferase BIRC2)	Q13490	4
ENST00000256897	CCNH	GP1 (proliferation)	Cyclin-H	P51946	4
ENST00000261900	CCNT1	GP1 (proliferation)	Cyclin-T1 (CycT1) (Cyclin-T)	O60563	4
ENST00000381396	CCP110	GP1 (proliferation)	Centriolar coiled-coil protein of 110 kDa (Centrosomal protein of 110 kDa) (Cep110) (Cp110)	O43303	4
ENST00000315554	CDC42	GP1 (proliferation)	Cell division control protein 42 homolog (G25K GTP-binding protein)	P60953	4
ENST00000234626	CDC7	GP1 (proliferation)	Cell division cycle 7-related protein kinase (CDC7-related kinase) (muCdc7) (EC 2.7.11.1)	O00311	4
ENST00000372926	CENPI	GP1 (proliferation)	Centromere protein I (CENP-I) (FSH primary response protein 1) (Follicle-stimulating hormone primary response protein)	Q92674	4
ENST00000345664	CENPL	GP1 (proliferation)	Centromere protein L (CENP-L)	Q8N0S6	4
ENST00000325486	CEP57	GP1 (proliferation)	Centrosomal protein of 57 kDa (Cep57) (Testis-specific protein 57) (Translokin)	Q86XR8	4
ENST00000341893	CEP97	GP1 (proliferation)	Centrosomal protein of 97 kDa (Cep97) (Leucine-rich repeat and IQ domain-containing protein 2)	Q8IW35	4
ENST00000251195	CLSPN	GP1 (proliferation)	Claspin	Q9HAW4	4
ENST00000217109	CSTF1	GP1 (proliferation)	Cleavage stimulation factor subunit 1 (CF-1 50 kDa subunit) (Cleavage stimulation factor 50 kDa subunit) (CSTF 50 kDa subunit) (CstF-50)	Q05048	4
ENST00000352940	DDX47	GP1 (proliferation)	Probable ATP-dependent RNA helicase DDX47 (EC 3.6.4.13) (DEAD box protein 47)	Q9H0S4	4
ENST00000305188	ESCO2	GP1 (proliferation)	N-acetyltransferase ESCO2 (EC 2.3.1.-) (Establishment of cohesion 1 homolog 2) (ECO1 homolog 2)	Q56NI9	4
ENST00000243498	EXOSC9	GP1 (proliferation)	Exosome complex component RRP45 (Autoantigen PM/Scl 1) (Exosome component 9) (P75 polymyositis-scleroderma overlap syndrome-associated autoantigen) (Polymyositis/scleroderma autoantigen 1) (Polymyositis/scleroderma autoantigen 75 kDa) (PM/Scl-75)	Q06265	4
ENST00000226796	GAR1	GP1 (proliferation)	H/ACA ribonucleoprotein complex subunit 1 (Nucleolar protein family A member 1) (snoRNP protein GAR1)	Q9NY12	4
ENST00000321027	GCFC2	GP1 (proliferation)	GC-rich sequence DNA-binding factor 2 (GC-rich sequence DNA-binding factor) (Transcription factor 9) (TCF-9)	P16383	4
ENST00000250379	GEMIN2	GP1 (proliferation)	Gem-associated protein 2 (Gemin-2) (Component of gems 2) (Survival of motor neuron protein-interacting protein 1) (SMN-interacting protein 1)	O14893	4
ENST00000281950	GEMIN6	GP1 (proliferation)	Gem-associated protein 6 (Gemin-6)	Q8WXD5	4
ENST00000340473	GTF2F2	GP1 (proliferation)	General transcription factor IIF subunit 2 (EC 3.6.4.12) (ATP-dependent helicase GTF2F2) (Transcription initiation factor IIF subunit beta) (TFIIF-beta)	P13984	4
ENST00000263181	KIF18A	GP1 (proliferation)	Kinesin-like protein KIF18A	Q8NI77	4
ENST00000379562	KIN	GP1 (proliferation)	DNA/RNA-binding protein KIN17 (Binding to curved DNA) (KIN, antigenic determinant of recA protein)	O60870	4
ENST00000260665	LRPPRC	GP1 (proliferation)	Leucine-rich PPR motif-containing protein, mitochondrial (130 kDa leucine-rich protein) (LRP 130) (mLRP130)	P42704	4
ENST00000263545	LUC7L2	GP1 (proliferation)	Putative RNA-binding protein Luc7-like 2 (CGI-74 homolog)	Q9Y383	4
ENST00000265187	MCM8	GP1 (proliferation)	DNA helicase MCM8 (EC 3.6.4.12) (Minichromosome maintenance 8)	Q9UJA3	4
ENST00000305949	MTBP	GP1 (proliferation)	Mdm2-binding protein (mMTBP)	Q96DY7	4
ENST00000287025	MTERF3	GP1 (proliferation)	Transcription termination factor 3, mitochondrial (Mitochondrial transcription termination factor 3) (mTERF3) (mTERF domain-containing protein 1, mitochondrial)	Q96E29	4
ENST00000367383	NEK7	GP1 (proliferation)	Serine/threonine-protein kinase Nek7 (EC 2.7.11.1) (Never in mitosis A-related kinase 7) (NimA-related protein kinase 7)	Q8TDX7	4
ENST00000265421	POLB	GP1 (proliferation)	DNA polymerase beta (EC 2.7.7.7) (EC 4.2.99.-)	P06746	4
ENST00000264233	POLQ	GP1 (proliferation)	DNA polymerase theta (EC 2.7.7.7) (Chromosome aberrations occurring spontaneously protein 1) (DNA polymerase eta)	O75417	4
ENST00000481195	PPP2CA	GP1 (proliferation)	Serine/threonine-protein phosphatase 2A catalytic subunit alpha isoform (PP2A-alpha) (EC 3.1.3.16)	P67775	4
ENST00000324862	PRPF3	GP1 (proliferation)	U4/U6 small nuclear ribonucleoprotein Prp3 (Pre-mRNA-splicing factor 3)	O43395	4
ENST00000380715	PSIP1	GP1 (proliferation)	PC4 and SFRS1-interacting protein (Lens epithelium-derived growth factor) (mLEDGF)	O75475	4
ENST00000409682	PSMD14	GP1 (proliferation)	26S proteasome non-ATPase regulatory subunit 14 (EC 3.4.19.-) (26S proteasome regulatory subunit RPN11) (MAD1)	O00487	4
ENST00000370197	PTBP2	GP1 (proliferation)	Polypyrimidine tract-binding protein 2 (Brain-enriched polypyrimidine tract-binding protein) (Brain-enriched PTB) (Neural polypyrimidine tract-binding protein) (RRM-type RNA-binding protein brPTB)	Q9UKA9	4
ENST00000261890	RAB11A	GP1 (proliferation)	Ras-related protein Rab-11A (Rab-11)	P62491	4
ENST00000264926	RAD18	GP1 (proliferation)	E3 ubiquitin-protein ligase RAD18 (EC 2.3.2.27) (Postreplication repair protein RAD18) (mRAD18Sc) (RING-type E3 ubiquitin transferase RAD18)	Q9NS91	4
ENST00000373485	RBBP4	GP1 (proliferation)	Histone-binding protein RBBP4 (Chromatin assembly factor 1 subunit C) (CAF-1 subunit C) (Chromatin assembly factor I p48 subunit) (CAF-I 48 kDa subunit) (CAF-I p48) (Nucleosome-remodeling factor subunit RBAP48) (Retinoblastoma-binding protein 4) (RBBP-4) (Retinoblastoma-binding protein p48)	Q09028	4
ENST00000380084	RBBP7	GP1 (proliferation)	Histone-binding protein RBBP7 (Histone acetyltransferase type B subunit 2) (Nucleosome-remodeling factor subunit RBAP46) (Retinoblastoma-binding protein 7) (RBBP-7) (Retinoblastoma-binding protein p46)	Q16576	4
ENST00000370010	SENP6	GP1 (proliferation)	Sentrin-specific protease 6 (EC 3.4.22.68) (SUMO-1-specific protease 1) (Sentrin/SUMO-specific protease SENP6)	Q9GZR1	4
ENST00000275233	SHPRH	GP1 (proliferation)	E3 ubiquitin-protein ligase SHPRH (EC 2.3.2.27) (EC 3.6.4.-) (RING-type E3 ubiquitin transferase SHPRH) (SNF2, histone-linker, PHD and RING finger domain-containing helicase)	Q149N8	4
ENST00000351948	SMC6	GP1 (proliferation)	Structural maintenance of chromosomes protein 6 (SMC protein 6) (SMC-6) (mSMC6)	Q96SB8	4
ENST00000295872	SPICE1	GP1 (proliferation)	Spindle and centriole-associated protein 1 (Coiled-coil domain-containing protein 52)	Q8N0Z3	4
ENST00000260956	SSB	GP1 (proliferation)	Lupus La protein homolog (La autoantigen homolog) (La ribonucleoprotein)	P05455	4
ENST00000025399	STRAP	GP1 (proliferation)	Serine-threonine kinase receptor-associated protein (UNR-interacting protein)	Q9Y3F4	4
ENST00000236273	SYF2	GP1 (proliferation)	Pre-mRNA-splicing factor SYF2 (CCNDBP1-interactor) (mp29) (p29)	O95926	4
ENST00000262294	TRIM37	GP1 (proliferation)	E3 ubiquitin-protein ligase TRIM37 (EC 2.3.2.27) (RING-type E3 ubiquitin transferase TRIM37) (Tripartite motif-containing protein 37)	O94972	4
ENST00000268483	TXNL4B	GP1 (proliferation)	Thioredoxin-like protein 4B	Q9NX01	4
ENST00000321805	UBE2D3	GP1 (proliferation)	Ubiquitin-conjugating enzyme E2 D3 (EC 2.3.2.23) ((E3-independent) E2 ubiquitin-conjugating enzyme D3) (EC 2.3.2.24) (E2 ubiquitin-conjugating enzyme D3) (Ubiquitin carrier protein D3) (Ubiquitin-conjugating enzyme E2(17)KB 3) (Ubiquitin-conjugating enzyme E2-17 kDa 3) (Ubiquitin-protein ligase D3)	P61077	4
ENST00000367274	UBE2T	GP1 (proliferation)	Ubiquitin-conjugating enzyme E2 T (EC 2.3.2.23) (E2 ubiquitin-conjugating enzyme T) (Ubiquitin carrier protein T) (Ubiquitin-protein ligase T)	Q9NPD8	4
ENST00000344157	YTHDC1	GP1 (proliferation)	YTH domain-containing protein 1	Q96MU7	4
ENST00000200135	ZW10	GP1 (proliferation)	Centromere/kinetochore protein zw10 homolog	O43264	4
ENST00000296577	ABCE1	GP1 (proliferation)	ATP-binding cassette sub-family E member 1 (RNase L inhibitor) (Ribonuclease 4 inhibitor) (RNS4I)	P61221	3
ENST00000260641	ACTR2	GP1 (proliferation)	Actin-related protein 2 (Actin-like protein 2)	P61160	3
ENST00000263238	ACTR3	GP1 (proliferation)	Actin-related protein 3 (Actin-like protein 3)	P61158	3
ENST00000229304	APOBEC1	GP1 (proliferation)	C->U-editing enzyme APOBEC-1 (EC 3.5.4.36) (Apolipoprotein B mRNA-editing enzyme 1) (mRNA(cytosine(6666)) deaminase 1)	P41238	3
ENST00000156471	AQR	GP1 (proliferation)	Intron-binding protein aquarius	O60306	3
ENST00000340660	ATXN3	GP1 (proliferation)	Ataxin-3 (EC 3.4.19.12) (Machado-Joseph disease protein 1 homolog)	P54252	3
ENST00000353689	CCNB1IP1	GP1 (proliferation)	E3 ubiquitin-protein ligase CCNB1IP1 (EC 2.3.2.27) (Cyclin-B1-interacting protein 1) (RING-type E3 ubiquitin transferase CCNB1IP1)	Q9NPC3	3
ENST00000281141	CDC123	GP1 (proliferation)	Cell division cycle protein 123 homolog	O75794	3
ENST00000371485	CEP55	GP1 (proliferation)	Centrosomal protein of 55 kDa (Cep55)	Q53EZ4	3
ENST00000262127	CEP76	GP1 (proliferation)	Centrosomal protein of 76 kDa (Cep76)	Q8TAP6	3
ENST00000361283	CHAMP1	GP1 (proliferation)	Chromosome alignment-maintaining phosphoprotein 1 (Zinc finger protein 828)	Q96JM3	3
ENST00000266679	CPSF6	GP1 (proliferation)	Cleavage and polyadenylation specificity factor subunit 6	Q16630	3
ENST00000217244	CSNK2A1	GP1 (proliferation)	Casein kinase II subunit alpha (CK II alpha) (EC 2.7.11.1)	P68400	3
ENST00000250863	DAZL	GP1 (proliferation)	Deleted in azoospermia-like (DAZ-like autosomal) (Deleted in azoospermia-like 1)	Q92904	3
ENST00000357717	DCLRE1C	GP1 (proliferation)	Protein artemis (mArt) (EC 3.1.-.-) (DNA cross-link repair 1C protein) (SNM1-like protein)	Q96SD1	3
ENST00000354283	DDX46	GP1 (proliferation)	Probable ATP-dependent RNA helicase DDX46 (EC 3.6.4.13) (DEAD box protein 46)	Q7L014	3
ENST00000308361	DHX36	GP1 (proliferation)	ATP-dependent RNA helicase DHX36 (EC 3.6.4.13) (DEAH box protein 36) (MLE-like protein 1) (RNA helicase associated with AU-rich element ARE)	Q9H2U1	3
ENST00000373734	DSN1	GP1 (proliferation)	Kinetochore-associated protein DSN1 homolog	Q9H410	3
ENST00000369144	EIF3A	GP1 (proliferation)	Eukaryotic translation initiation factor 3 subunit A (eIF3a) (Centrosomin) (Eukaryotic translation initiation factor 3 subunit 10) (eIF-3-theta) (eIF3 p167) (eIF3 p180) (eIF3 p185) (p162)	Q14152	3
ENST00000262056	EIF4B	GP1 (proliferation)	Eukaryotic translation initiation factor 4B (eIF-4B)	P23588	3
ENST00000356889	FIGNL1	GP1 (proliferation)	Fidgetin-like protein 1 (EC 3.6.4.-)	Q6PIW4	3
ENST00000262460	GINS1	GP1 (proliferation)	DNA replication complex GINS protein PSF1 (GINS complex subunit 1)	Q14691	3
ENST00000394799	GNL3	GP1 (proliferation)	Guanine nucleotide-binding protein-like 3 (Nucleolar GTP-binding protein 3) (Nucleostemin)	Q9BVP2	3
ENST00000282058	HAUS1	GP1 (proliferation)	HAUS augmin-like complex subunit 1 (Coiled-coil domain-containing protein 5)	Q96CS2	3
ENST00000243706	HAUS3	GP1 (proliferation)	HAUS augmin-like complex subunit 3	Q68CZ6	3
ENST00000313899	HNRNPD	GP1 (proliferation)	Heterogeneous nuclear ribonucleoprotein D0 (hnRNP D0) (AU-rich element RNA-binding protein 1)	Q14103	3
ENST00000218364	HTATSF1	GP1 (proliferation)	HIV Tat-specific factor 1 homolog	O43719	3
ENST00000374647	IKBKAP	GP1 (proliferation)	Elongator complex protein 1 (ELP1) (IkappaB kinase complex-associated protein) (IKK complex-associated protein)	O95163	3
ENST00000296509	MAD2L1	GP1 (proliferation)	Mitotic spindle assembly checkpoint protein MAD2A (Mitotic arrest deficient 2-like protein 1) (MAD2-like protein 1)	Q13257	3
ENST00000371315	MCTS1	GP1 (proliferation)	Malignant T-cell-amplified sequence 1 (MCT-1) (Multiple copies T-cell malignancies 1)	Q9ULC4	3
ENST00000602452	MEI4	GP1 (proliferation)	Meiosis-specific protein MEI4	A8MW99	3
ENST00000388822	METTL14	GP1 (proliferation)	N6-adenosine-methyltransferase subunit METTL14 (EC 2.1.1.62) (Methyltransferase-like protein 14)	Q9HCE5	3
ENST00000220058	MTFMT	GP1 (proliferation)	Methionyl-tRNA formyltransferase, mitochondrial (MtFMT) (EC 2.1.2.9)	Q96DP5	3
ENST00000261182	NAP1L1	GP1 (proliferation)	Nucleosome assembly protein 1-like 1 (Brain protein DN38) (NAP-1-related protein)	P55209	3
ENST00000296783	PAPD4	GP1 (proliferation)	Poly(A) RNA polymerase GLD2 (mGLD-2) (EC 2.7.7.19) (PAP-associated domain-containing protein 4)	Q6PIY7	3
ENST00000238714	PAPOLG	GP1 (proliferation)	Poly(A) polymerase gamma (PAP-gamma) (EC 2.7.7.19) (Polynucleotide adenylyltransferase gamma) (SRP RNA 3'-adenylating enzyme) (Signal recognition particle RNA-adenylating enzyme) (SRP RNA-adenylating enzyme)	Q9BWT3	3
ENST00000297540	PHAX	GP1 (proliferation)	Phosphorylated adapter RNA export protein (RNA U small nuclear RNA export adapter protein)	Q9H814	3
ENST00000270861	PLK4	GP1 (proliferation)	Serine/threonine-protein kinase PLK4 (EC 2.7.11.21) (Polo-like kinase 4) (PLK-4) (Serine/threonine-protein kinase 18) (Serine/threonine-protein kinase Sak)	O00444	3
ENST00000302078	PLRG1	GP1 (proliferation)	Pleiotropic regulator 1	O43660	3
ENST00000372226	POLH	GP1 (proliferation)	DNA polymerase eta (EC 2.7.7.7) (RAD30 homolog A) (Xeroderma pigmentosum variant type protein homolog)	Q9Y253	3
ENST00000261207	PPP1R12A	GP1 (proliferation)	Protein phosphatase 1 regulatory subunit 12A (Myosin phosphatase-targeting subunit 1) (Myosin phosphatase target subunit 1)	O14974	3
ENST00000358015	RAD23B	GP1 (proliferation)	UV excision repair protein RAD23 homolog B (HR23B) (mHR23B) (XP-C repair-complementing complex 58 kDa protein) (p58)	P54727	3
ENST00000392369	RAN	GP1 (proliferation)	GTP-binding nuclear protein Ran (GTPase Ran) (Ras-like protein TC4) (Ras-related nuclear protein)	P62826	3
ENST00000319715	RBBP6	GP1 (proliferation)	E3 ubiquitin-protein ligase RBBP6 (EC 2.3.2.27) (Proliferation potential-related protein) (Protein P2P-R) (RING-type E3 ubiquitin transferase RBBP6) (Retinoblastoma-binding protein 6) (p53-associated cellular protein of testis)	Q7Z6E9	3
ENST00000421138	RECQL	GP1 (proliferation)	ATP-dependent DNA helicase Q1 (EC 3.6.4.12) (DNA-dependent ATPase Q1) (RecQ protein-like 1)	P46063	3
ENST00000358835	REV3L	GP1 (proliferation)	DNA polymerase zeta catalytic subunit (EC 2.7.7.7) (Protein reversionless 3-like) (REV3-like) (Seizure-related protein 4)	O60673	3
ENST00000370321	RPL5	GP1 (proliferation)	60S ribosomal protein L5	P46777	3
ENST00000325599	SHQ1	GP1 (proliferation)	Protein SHQ1 homolog	Q6PI26	3
ENST00000429429	SLBP	GP1 (proliferation)	Histone RNA hairpin-binding protein (Histone stem-loop-binding protein)	Q14493	3
ENST00000354268	SMARCAD1	GP1 (proliferation)	SWI/SNF-related matrix-associated actin-dependent regulator of chromatin subfamily A containing DEAD/H box 1 (EC 3.6.4.12) (ATP-dependent helicase SMARCAD1) (Enhancer trap locus homolog 1) (Etl-1)	Q9H4L7	3
ENST00000282074	SPC25	GP1 (proliferation)	Kinetochore protein Spc25	Q9HBM1	3
ENST00000357552	SYCP2	GP1 (proliferation)	Synaptonemal complex protein 2 (SCP-2) (Synaptonemal complex lateral element protein)	Q9BX26	3
ENST00000263663	TAF1B	GP1 (proliferation)	TATA box-binding protein-associated factor RNA polymerase I subunit B (RNA polymerase I-specific TBP-associated factor 68 kDa) (TAFI68) (TATA box-binding protein-associated factor 1B) (TBP-associated factor 1B) (Transcription initiation factor SL1/TIF-IB subunit B)	Q53T94	3
ENST00000230354	TBP	GP1 (proliferation)	TATA-box-binding protein (TATA sequence-binding protein) (TATA-binding factor) (TATA-box factor) (Transcription initiation factor TFIID TBP subunit)	P20226	3
ENST00000366514	TFB2M	GP1 (proliferation)	Dimethyladenosine transferase 2, mitochondrial (EC 2.1.1.-) (Mitochondrial 12S rRNA dimethylase 2) (Mitochondrial transcription factor B2) (mTFB2M) (mtTFB2) (S-adenosylmethionine-6-N', N'-adenosyl(rRNA) dimethyltransferase 2)	Q9H5Q4	3
ENST00000309922	TRMT10C	GP1 (proliferation)	Mitochondrial ribonuclease P protein 1 (Mitochondrial RNase P protein 1) (EC 2.1.1.-) (RNA (guanine-9-)-methyltransferase domain-containing protein 1) (tRNA methyltransferase 10 homolog C)	Q7L0Y3	3
ENST00000251607	TRNT1	GP1 (proliferation)	CCA tRNA nucleotidyltransferase 1, mitochondrial (EC 2.7.7.72) (mitochondrial tRNA nucleotidyl transferase, CCA-adding) (mt CCA-adding enzyme) (mt tRNA CCA-diphosphorylase) (mt tRNA CCA-pyrophosphorylase) (mt tRNA adenylyltransferase)	Q96Q11	3
ENST00000284995	TSEN2	GP1 (proliferation)	tRNA-splicing endonuclease subunit Sen2 (EC 4.6.1.16) (tRNA-intron endonuclease Sen2)	Q8NCE0	3
ENST00000371558	UBE2A	GP1 (proliferation)	Ubiquitin-conjugating enzyme E2 A (EC 2.3.2.23) (E2 ubiquitin-conjugating enzyme A) (RAD6 homolog A) (HR6A) (mHR6A) (Ubiquitin carrier protein A) (Ubiquitin-protein ligase A)	P49459	3
ENST00000318066	UBE2N	GP1 (proliferation)	Ubiquitin-conjugating enzyme E2 N (EC 2.3.2.23) (Bendless-like ubiquitin-conjugating enzyme) (E2 ubiquitin-conjugating enzyme N) (Ubc13) (Ubiquitin carrier protein N) (Ubiquitin-protein ligase N)	P61088	3
ENST00000367448	UCHL5	GP1 (proliferation)	Ubiquitin carboxyl-terminal hydrolase isozyme L5 (UCH-L5) (EC 3.4.19.12) (Ubiquitin C-terminal hydrolase UCH37) (Ubiquitin thioesterase L5)	Q9Y5K5	3
ENST00000299613	WEE1	GP1 (proliferation)	Wee1-like protein kinase (EC 2.7.10.2) (Wee1A kinase)	P30291	3
ENST00000355640	XIAP	GP1 (proliferation)	E3 ubiquitin-protein ligase XIAP (EC 2.3.2.27) (Baculoviral IAP repeat-containing protein 4) (IAP homolog A) (Inhibitor of apoptosis protein 3) (IAP-3) (mIAP-3) (mIAP3) (RING-type E3 ubiquitin transferase XIAP) (X-linked inhibitor of apoptosis protein) (X-linked IAP)	P98170	3
ENST00000377191	XRN2	GP1 (proliferation)	5'-3' exoribonuclease 2 (EC 3.1.13.-) (Protein Dhm1)	Q9H0D6	3
ENST00000370574	ZNHIT6	GP1 (proliferation)	Box C/D snoRNA protein 1 (Zinc finger HIT domain-containing protein 6)	Q9NWK9	3
ENST00000358935	MARCH5	GP1 (proliferation)	E3 ubiquitin-protein ligase MARCH5 (EC 2.3.2.27) (Membrane-associated RING finger protein 5) (Membrane-associated RING-CH protein V) (MARCH-V) (RING-type E3 ubiquitin transferase MARCH5)	Q9NX47	2
ENST00000392662	ACTL6A	GP1 (proliferation)	Actin-like protein 6A (53 kDa BRG1-associated factor A) (Actin-related protein Baf53a) (BRG1-associated factor 53A) (BAF53A)	O96019	2
ENST00000284629	ASZ1	GP1 (proliferation)	Ankyrin repeat, SAM and basic leucine zipper domain-containing protein 1 (Germ cell-specific ankyrin, SAM and basic leucine zipper domain-containing protein)	Q8WWH4	2
ENST00000369541	BCAS2	GP1 (proliferation)	Pre-mRNA-splicing factor SPF27 (Breast carcinoma-amplified sequence 2 homolog) (DNA amplified in mammary carcinoma 1 protein)	O75934	2
ENST00000336767	BRIX1	GP1 (proliferation)	Ribosome biogenesis protein BRX1 homolog (Brix domain-containing protein 2)	Q8TDN6	2
ENST00000265872	CCAR1	GP1 (proliferation)	Cell division cycle and apoptosis regulator protein 1 (Cell cycle and apoptosis regulatory protein 1) (CARP-1)	Q8IX12	2
ENST00000274026	CCNA2	GP1 (proliferation)	Cyclin-A2 (Cyclin-A)	P20248	2
ENST00000280326	CCT5	GP1 (proliferation)	T-complex protein 1 subunit epsilon (TCP-1-epsilon) (CCT-epsilon)	P48643	2
ENST00000252457	CDC16	GP1 (proliferation)	Cell division cycle protein 16 homolog (Anaphase-promoting complex subunit 6) (APC6) (Cyclosome subunit 6)	Q13042	2
ENST00000330560	CDCA2	GP1 (proliferation)	Cell division cycle-associated protein 2	Q69YH5	2
ENST00000328354	CHEK2	GP1 (proliferation)	Serine/threonine-protein kinase Chk2 (EC 2.7.11.1) (CHK2 checkpoint homolog) (Checkpoint kinase 2)	O96017	2
ENST00000342016	CIR1	GP1 (proliferation)	Corepressor interacting with RBPJ 1 (CBF1-interacting corepressor)	Q86X95	2
ENST00000338099	CMTR2	GP1 (proliferation)	Cap-specific mRNA (nucleoside-2'-O-)-methyltransferase 2 (EC 2.1.1.296) (Cap methyltransferase 2) (Cap2 2'O-ribose methyltransferase 2) (MTr2) (FtsJ methyltransferase domain-containing protein 1)	Q8IYT2	2
ENST00000427478	CNEP1R1	GP1 (proliferation)	Nuclear envelope phosphatase-regulatory subunit 1 (NEP1-R1) (Transmembrane protein 188)	Q8N9A8	2
ENST00000299259	COPS2	GP1 (proliferation)	COP9 signalosome complex subunit 2 (SGN2) (Signalosome subunit 2) (Alien homolog) (JAB1-containing signalosome subunit 2) (Thyroid receptor-interacting protein 15) (TR-interacting protein 15) (TRIP-15)	P61201	2
ENST00000268717	COPS3	GP1 (proliferation)	COP9 signalosome complex subunit 3 (SGN3) (Signalosome subunit 3) (JAB1-containing signalosome subunit 3)	Q9UNS2	2
ENST00000264389	COPS4	GP1 (proliferation)	COP9 signalosome complex subunit 4 (SGN4) (Signalosome subunit 4) (JAB1-containing signalosome subunit 4)	Q9BT78	2
ENST00000331173	CSTF2T	GP1 (proliferation)	Cleavage stimulation factor subunit 2 tau variant (CF-1 64 kDa subunit tau variant) (Cleavage stimulation factor 64 kDa subunit tau variant) (CSTF 64 kDa subunit tau variant) (TauCstF-64)	Q9H0L4	2
ENST00000279839	CWC15	GP1 (proliferation)	Spliceosome-associated protein CWC15 homolog (Embryonic development factor 1) (mED1)	Q9P013	2
ENST00000381070	CWC27	GP1 (proliferation)	Peptidyl-prolyl cis-trans isomerase CWC27 homolog (PPIase CWC27) (EC 5.2.1.8)	Q6UX04	2
ENST00000361951	DARS2	GP1 (proliferation)	Aspartate--tRNA ligase, mitochondrial (EC 6.1.1.12) (Aspartyl-tRNA synthetase) (AspRS)	Q6PI48	2
ENST00000260803	DBR1	GP1 (proliferation)	Lariat debranching enzyme (EC 3.1.-.-)	Q9UK59	2
ENST00000354185	DDX21	GP1 (proliferation)	Nucleolar RNA helicase 2 (EC 3.6.4.13) (DEAD box protein 21) (Gu-alpha) (Nucleolar RNA helicase Gu) (Nucleolar RNA helicase II) (RH II/Gu)	Q9NR30	2
ENST00000336079	DDX3Y	GP1 (proliferation)	ATP-dependent RNA helicase DDX3Y (EC 3.6.4.13) (D1Pas1-related sequence 1) (DEAD box protein 3, Y-chromosomal) (DEAD-box RNA helicase DEAD2) (mDEAD2)	O15523	2
ENST00000615769	DDX52	GP1 (proliferation)	Probable ATP-dependent RNA helicase DDX52 (EC 3.6.4.13) (ATP-dependent RNA helicase ROK1-like) (DEAD box protein 52)	Q9Y2R4	2
ENST00000526070	DDX6	GP1 (proliferation)	Probable ATP-dependent RNA helicase DDX6 (EC 3.6.4.13) (ATP-dependent RNA helicase p54) (DEAD box protein 6) (Oncogene RCK homolog)	P26196	2
ENST00000336812	DHX15	GP1 (proliferation)	Pre-mRNA-splicing factor ATP-dependent RNA helicase DHX15 (EC 3.6.4.13) (DEAH box protein 15)	O43143	2
ENST00000199320	DIMT1	GP1 (proliferation)	Probable dimethyladenosine transferase (EC 2.1.1.183) (DIM1 dimethyladenosine transferase 1 homolog) (DIM1 dimethyladenosine transferase 1-like) (Probable 18S rRNA (adenine(1779)-N(6)/adenine(1780)-N(6))-dimethyltransferase) (Probable 18S rRNA dimethylase) (Probable S-adenosylmethionine-6-N',N'-adenosyl(rRNA) dimethyltransferase)	Q9UNQ2	2
ENST00000249270	DNAJC2	GP1 (proliferation)	DnaJ homolog subfamily C member 2 (Mouse Id associate 1) (MIDA1) (Zuotin-related factor 1) [Cleaved into: DnaJ homolog subfamily C member 2, N-terminally processed]	Q99543	2
ENST00000338785	DYRK1A	GP1 (proliferation)	Dual specificity tyrosine-phosphorylation-regulated kinase 1A (EC 2.7.12.1) (Dual specificity YAK1-related kinase) (MP86) (Protein kinase minibrain homolog) (MNBH)	Q13627	2
ENST00000295822	EIF5A2	GP1 (proliferation)	Eukaryotic translation initiation factor 5A-2 (eIF-5A-2) (eIF-5A2) (Eukaryotic initiation factor 5A isoform 2)	Q9GZV4	2
ENST00000269466	ELAC1	GP1 (proliferation)	Zinc phosphodiesterase ELAC protein 1 (EC 3.1.26.11) (ElaC homolog protein 1) (Ribonuclease Z 1) (RNase Z 1) (tRNA 3 endonuclease 1) (tRNase Z 1)	Q9H777	2
ENST00000334463	ERCC6L	GP1 (proliferation)	DNA excision repair protein ERCC-6-like (EC 3.6.4.12) (ATP-dependent helicase ERCC6-like)	Q2NKX8	2
ENST00000244869	EREG	GP1 (proliferation)	Proepiregulin [Cleaved into: Epiregulin (EPR)]	O14944	2
ENST00000269214	ESCO1	GP1 (proliferation)	N-acetyltransferase ESCO1 (EC 2.3.1.-) (Establishment of cohesion 1 homolog 1) (ECO1 homolog 1)	Q5FWF5	2
ENST00000320356	EZH2	GP1 (proliferation)	Histone-lysine N-methyltransferase EZH2 (EC 2.1.1.43) (ENX-1) (Enhancer of zeste homolog 2)	Q15910	2
ENST00000321945	FAM175A	GP1 (proliferation)	BRCA1-A complex subunit Abraxas (Coiled-coil domain-containing protein 98) (Protein FAM175A)	Q6UWZ7	2
ENST00000236980	FASTKD2	GP1 (proliferation)	FAST kinase domain-containing protein 2, mitochondrial	Q9NYY8	2
ENST00000349556	FGFR1OP	GP1 (proliferation)	FGFR1 oncogene partner	O95684	2
ENST00000357854	G3BP2	GP1 (proliferation)	Ras GTPase-activating protein-binding protein 2 (G3BP-2) (GAP SH3 domain-binding protein 2)	Q9UN86	2
ENST00000283875	GTF2E1	GP1 (proliferation)	General transcription factor IIE subunit 1 (General transcription factor IIE 56 kDa subunit) (Transcription initiation factor IIE subunit alpha) (TFIIE-alpha)	P29083	2
ENST00000295488	HELQ	GP1 (proliferation)	Helicase POLQ-like (EC 3.6.4.12) (Mus308-like helicase) (POLQ-like helicase)	Q8TDG4	2
ENST00000222390	HGF	GP1 (proliferation)	Hepatocyte growth factor (Hepatopoietin-A) (Scatter factor) (SF) [Cleaved into: Hepatocyte growth factor alpha chain; Hepatocyte growth factor beta chain]	P14210	2
ENST00000310053	HLTF	GP1 (proliferation)	Helicase-like transcription factor (EC 2.3.2.27) (EC 3.6.4.-) (P113) (RING-type E3 ubiquitin transferase HLTF) (SWI/SNF-related matrix-associated actin-dependent regulator of chromatin subfamily A member 3) (Sucrose nonfermenting protein 2-like 3) (TNF-response element-binding protein)	Q14527	2
ENST00000356731	HNRNPH1	GP1 (proliferation)	Heterogeneous nuclear ribonucleoprotein H (hnRNP H) [Cleaved into: Heterogeneous nuclear ribonucleoprotein H, N-terminally processed]	P31943	2
ENST00000316594	HNRNPH2	GP1 (proliferation)	Heterogeneous nuclear ribonucleoprotein H2 (hnRNP H2) (Heterogeneous nuclear ribonucleoprotein H') (hnRNP H') [Cleaved into: Heterogeneous nuclear ribonucleoprotein H2, N-terminally processed]	P55795	2
ENST00000258729	IGF2BP3	GP1 (proliferation)	Insulin-like growth factor 2 mRNA-binding protein 3 (IGF2 mRNA-binding protein 3) (IMP-3) (mIMP-3) (IGF-II mRNA-binding protein 3) (VICKZ family member 3)	O00425	2
ENST00000344337	KPNA1	GP1 (proliferation)	Importin subunit alpha-5 (Importin alpha-S1) (Karyopherin subunit alpha-1) (Nucleoprotein interactor 1) (NPI-1) (RAG cohort protein 2) (SRP1-beta) [Cleaved into: Importin subunit alpha-5, N-terminally processed]	P52294	2
ENST00000330459	KPNA2	GP1 (proliferation)	Importin subunit alpha-1 (Importin alpha P1) (Karyopherin subunit alpha-2) (Pendulin) (Pore targeting complex 58 kDa subunit) (PTAC58) (RAG cohort protein 1) (SRP1-alpha)	P52292	2
ENST00000433627	LSM14A	GP1 (proliferation)	Protein LSM14 homolog A (Protein FAM61A) (RNA-associated protein 55A) (mRAP55A)	Q8ND56	2
ENST00000367576	LTV1	GP1 (proliferation)	Protein LTV1 homolog	Q96GA3	2
ENST00000343600	MBNL2	GP1 (proliferation)	Muscleblind-like protein 2	Q5VZF2	2
ENST00000370839	MBNL3	GP1 (proliferation)	Muscleblind-like protein 3 (Cys3His CCG1-required protein) (Muscleblind-like X-linked protein) (Protein MCHCR)	Q9NUK0	2
ENST00000303145	MDM1	GP1 (proliferation)	Nuclear protein MDM1 (Mdm4 transformed 3T3 cell double minute 1 protein) (Mouse double minute 1)	Q8TC05	2
ENST00000367182	MDM4	GP1 (proliferation)	Protein Mdm4 (Double minute 4 protein) (Mdm2-like p53-binding protein) (Protein Mdmx) (p53-binding protein Mdm4)	O15151	2
ENST00000257848	METTL1	GP1 (proliferation)	tRNA (guanine-N(7)-)-methyltransferase (EC 2.1.1.33) (Methyltransferase-like protein 1) (tRNA (guanine(46)-N(7))-methyltransferase) (tRNA(m7G46)-methyltransferase)	Q9UBP6	2
ENST00000303459	METTL15	GP1 (proliferation)	Probable methyltransferase-like protein 15 (EC 2.1.1.-) (Methyltransferase 5 domain-containing protein 1)	A6NJ78	2
ENST00000377710	MGME1	GP1 (proliferation)	Mitochondrial genome maintenance exonuclease 1 (EC 3.1.-.-)	Q9BQP7	2
ENST00000260453	MNS1	GP1 (proliferation)	Meiosis-specific nuclear structural protein 1	Q8NEH6	2
ENST00000244230	MPHOSPH10	GP1 (proliferation)	U3 small nucleolar ribonucleoprotein protein MPP10 (M phase phosphoprotein 10)	O00566	2
ENST00000240050	MTERF2	GP1 (proliferation)	Transcription termination factor 2, mitochondrial (Mitochondrial transcription termination factor 2) (mTERF2) (mTERF domain-containing protein 3, mitochondrial)	Q49AM1	2
ENST00000381116	MTIF3	GP1 (proliferation)	Translation initiation factor IF-3, mitochondrial (IF-3(Mt)) (IF-3Mt) (IF3(mt)) (IF3mt)	Q9H2K0	2
ENST00000380542	NAP1L4	GP1 (proliferation)	Nucleosome assembly protein 1-like 4	Q99733	2
ENST00000264670	NSUN2	GP1 (proliferation)	tRNA (cytosine(34)-C(5))-methyltransferase (EC 2.1.1.203) (Myc-induced SUN domain-containing protein) (Misu) (NOL1/NOP2/Sun domain family member 2)	Q08J23	2
ENST00000377304	NSUN6	GP1 (proliferation)	Putative methyltransferase NSUN6 (EC 2.1.1.-) (NOL1/NOP2/Sun domain family member 6)	Q8TEA1	2
ENST00000271452	NUF2	GP1 (proliferation)	Kinetochore protein Nuf2 (Cell division cycle-associated protein 1)	Q9BZD4	2
ENST00000379161	NUFIP1	GP1 (proliferation)	Nuclear fragile X mental retardation-interacting protein 1 (Nuclear FMRP-interacting protein 1)	Q9UHK0	2
ENST00000281701	NVL	GP1 (proliferation)	Nuclear valosin-containing protein-like (NVLp) (Nuclear VCP-like protein)	O15381	2
ENST00000234296	ORC2	GP1 (proliferation)	Origin recognition complex subunit 2	Q13416	2
ENST00000264169	ORC4	GP1 (proliferation)	Origin recognition complex subunit 4	O43929	2
ENST00000297431	ORC5	GP1 (proliferation)	Origin recognition complex subunit 5	O43913	2
ENST00000264151	OSGEPL1	GP1 (proliferation)	Probable tRNA N6-adenosine threonylcarbamoyltransferase, mitochondrial (EC 2.3.1.234) (N6-L-threonylcarbamoyladenine synthase) (t(6)A synthase) (O-sialoglycoprotein endopeptidase-like protein 1) (t(6)A37 threonylcarbamoyladenosine biosynthesis protein Osgepl1) (tRNA threonylcarbamoyladenosine biosynthesis protein Osgepl1)	Q9H4B0	2
ENST00000300146	PATL1	GP1 (proliferation)	Protein PAT1 homolog 1 (PAT1-like protein 1) (Protein PAT1 homolog b) (Pat1b)	Q86TB9	2
ENST00000249636	PIAS1	GP1 (proliferation)	E3 SUMO-protein ligase PIAS1 (EC 2.3.2.27) (DEAD/H box-binding protein 1) (Protein inhibitor of activated STAT protein 1) (RING-type E3 ubiquitin transferase PIAS1)	O75925	2
ENST00000245255	PIWIL1	GP1 (proliferation)	Piwi-like protein 1 (EC 3.1.26.-)	Q96J94	2
ENST00000302979	POLR1D	GP1 (proliferation)	DNA-directed RNA polymerases I and III subunit RPAC2 (RNA polymerases I and III subunit AC2) (AC19) (DNA-directed RNA polymerase I subunit D) (RNA polymerase I 16 kDa subunit) (RPA16)	Q9Y2S0	2
ENST00000264867	PPARGC1A	GP1 (proliferation)	Peroxisome proliferator-activated receptor gamma coactivator 1-alpha (PGC-1-alpha) (PPAR-gamma coactivator 1-alpha) (PPARGC-1-alpha)	Q9UBK2	2
ENST00000286175	PPIL3	GP1 (proliferation)	Peptidyl-prolyl cis-trans isomerase-like 3 (PPIase) (EC 5.2.1.8) (CYP10L) (Cyclophilin-like protein PPIL3) (Rotamase PPIL3)	Q9H2H8	2
ENST00000315985	PPP2R2A	GP1 (proliferation)	Serine/threonine-protein phosphatase 2A 55 kDa regulatory subunit B alpha isoform (PP2A subunit B isoform B55-alpha) (PP2A subunit B isoform PR55-alpha) (PP2A subunit B isoform R2-alpha) (PP2A subunit B isoform alpha)	P63151	2
ENST00000323055	PPP3CA	GP1 (proliferation)	Serine/threonine-protein phosphatase 2B catalytic subunit alpha isoform (EC 3.1.3.16) (CAM-PRP catalytic subunit) (Calmodulin-dependent calcineurin A subunit alpha isoform)	Q08209	2
ENST00000261308	PPWD1	GP1 (proliferation)	Peptidylprolyl isomerase domain and WD repeat-containing protein 1 (EC 5.2.1.8)	Q96BP3	2
ENST00000337659	PRPF4B	GP1 (proliferation)	Serine/threonine-protein kinase PRP4 homolog (EC 2.7.11.1) (PRP4 pre-mRNA-processing factor 4 homolog) (Pre-mRNA protein kinase)	Q13523	2
ENST00000606149	PSMC6	GP1 (proliferation)	26S protease regulatory subunit 10B (26S proteasome AAA-ATPase subunit RPT4) (Proteasome 26S subunit ATPase 6) (Proteasome subunit p42)	P62333	2
ENST00000338910	PSPC1	GP1 (proliferation)	Paraspeckle component 1 (Paraspeckle protein 1) (mPSP1)	Q8WXF1	2
ENST00000334318	PTBP3	GP1 (proliferation)	Polypyrimidine tract-binding protein 3 (Regulator of differentiation 1) (Rod1)	O95758	2
ENST00000371953	PTEN	GP1 (proliferation)	Phosphatidylinositol 3,4,5-trisphosphate 3-phosphatase and dual-specificity protein phosphatase PTEN (EC 3.1.3.16) (EC 3.1.3.48) (EC 3.1.3.67) (Mutated in multiple advanced cancers 1) (Phosphatase and tensin homolog)	P60484	2
ENST00000227474	PUS3	GP1 (proliferation)	tRNA pseudouridine(38/39) synthase (EC 5.4.99.45) (tRNA pseudouridine synthase 3) (tRNA pseudouridylate synthase 3) (tRNA-uridine isomerase 3)	Q9BZE2	2
ENST00000389118	RANBP17	GP1 (proliferation)	Ran-binding protein 17	Q9H2T7	2
ENST00000262133	RBL2	GP1 (proliferation)	Retinoblastoma-like protein 2 (130 kDa retinoblastoma-associated protein) (p130) (Retinoblastoma-related protein 2) (RBR-2) (pRb2)	Q08999	2
ENST00000379888	RBM17	GP1 (proliferation)	Splicing factor 45 (45 kDa-splicing factor) (RNA-binding motif protein 17)	Q96I25	2
ENST00000253363	RBM39	GP1 (proliferation)	RNA-binding protein 39 (Coactivator of activating protein 1 and estrogen receptors) (Coactivator of AP-1 and ERs) (RNA-binding motif protein 39) (RNA-binding region-containing protein 2) (Transcription coactivator CAPER)	Q14498	2
ENST00000372479	RBM41	GP1 (proliferation)	RNA-binding protein 41 (RNA-binding motif protein 41)	Q96IZ5	2
ENST00000324439	RCHY1	GP1 (proliferation)	RING finger and CHY zinc finger domain-containing protein 1 (EC 2.3.2.27) (Androgen receptor N-terminal-interacting protein) (CH-rich-interacting match with PLAG1) (E3 ubiquitin-protein ligase Pirh2) (RING-type E3 ubiquitin transferase RCHY1) (Zinc finger protein 363)	Q96PM5	2
ENST00000295049	RFTN2	GP1 (proliferation)	Raftlin-2 (Raft-linking protein 2)	Q52LD8	2
ENST00000339486	RIOK3	GP1 (proliferation)	Serine/threonine-protein kinase RIO3 (EC 2.7.11.1) (RIO kinase 3)	O14730	2
ENST00000348370	RNF111	GP1 (proliferation)	E3 ubiquitin-protein ligase Arkadia (EC 2.3.2.27) (RING finger protein 111) (RING-type E3 ubiquitin transferase Arkadia)	Q6ZNA4	2
ENST00000341084	RNF19A	GP1 (proliferation)	E3 ubiquitin-protein ligase RNF19A (EC 2.3.2.-) (Double ring-finger protein) (Dorfin) (Gametogenesis-expressed protein GEG-154) (RING finger protein 19A) (UBCM4-interacting protein 117) (UIP117) (XY body protein) (XYbp)	Q9NV58	2
ENST00000262173	RNMT	GP1 (proliferation)	mRNA cap guanine-N7 methyltransferase (EC 2.1.1.56) (RG7MT1) (mRNA (guanine-N(7)-)-methyltransferase) (mRNA cap methyltransferase)	O43148	2
ENST00000220676	RP1	GP1 (proliferation)	Oxygen-regulated protein 1 (Retinitis pigmentosa RP1 protein homolog)	P56715	2
ENST00000441448	RPF2	GP1 (proliferation)	Ribosome production factor 2 homolog (Brix domain-containing protein 1) (Ribosome biogenesis protein RPF2 homolog)	Q9H7B2	2
ENST00000338970	RPL14	GP1 (proliferation)	60S ribosomal protein L14	P50914	2
ENST00000394332	RPL23	GP1 (proliferation)	60S ribosomal protein L23	P62829	2
ENST00000448864	RPL35A	GP1 (proliferation)	60S ribosomal protein L35a	P18077	2
ENST00000307961	RPL4	GP1 (proliferation)	60S ribosomal protein L4	P36578	2
ENST00000319533	RPP40	GP1 (proliferation)	Ribonuclease P protein subunit p40 (RNaseP protein p40) (EC 3.1.26.5)	O75818	2
ENST00000296674	RPS23	GP1 (proliferation)	40S ribosomal protein S23	P62266	2
ENST00000274065	RPS3A	GP1 (proliferation)	40S ribosomal protein S3a (Protein TU-11)	P61247	2
ENST00000225577	RPS6KB1	GP1 (proliferation)	Ribosomal protein S6 kinase beta-1 (S6K-beta-1) (S6K1) (EC 2.7.11.1) (70 kDa ribosomal protein S6 kinase 1) (P70S6K1) (p70-S6K 1) (Ribosomal protein S6 kinase I) (S6K) (p70 ribosomal S6 kinase alpha) (p70 S6 kinase alpha) (p70 S6K-alpha) (p70 S6KA)	P23443	2
ENST00000251810	RRM2B	GP1 (proliferation)	Ribonucleoside-diphosphate reductase subunit M2 B (EC 1.17.4.1) (TP53-inducible ribonucleotide reductase M2 B) (p53-inducible ribonucleotide reductase small subunit 2-like protein) (p53R2)	Q7LG56	2
ENST00000198767	RRN3	GP1 (proliferation)	RNA polymerase I-specific transcription initiation factor RRN3	Q9NYV6	2
ENST00000271628	SF3B4	GP1 (proliferation)	Splicing factor 3B subunit 4	Q15427	2
ENST00000302692	SLC25A33	GP1 (proliferation)	Solute carrier family 25 member 33	Q9BSK2	2
ENST00000369592	SMNDC1	GP1 (proliferation)	Survival of motor neuron-related-splicing factor 30 (30 kDa splicing factor SMNrp) (SMN-related protein) (Survival motor neuron domain-containing protein 1)	O75940	2
ENST00000342415	SNRNP48	GP1 (proliferation)	U11/U12 small nuclear ribonucleoprotein 48 kDa protein (U11/U12 snRNP 48 kDa protein)	Q6IEG0	2
ENST00000251809	SPAG1	GP1 (proliferation)	Sperm-associated antigen 1 (Infertility-related sperm protein Spag-1) (TPR-containing protein involved in spermatogenesis) (TPIS)	Q07617	2
ENST00000315285	SPAST	GP1 (proliferation)	Spastin (EC 3.6.4.3)	Q9UBP0	2
ENST00000334056	SPDYA	GP1 (proliferation)	Speedy protein A (Protein expressed in male leptotene and zygotene spermatocytes 465) (MLZ-465) (Rapid inducer of G2/M progression in oocytes A) (RINGO A) (mSpy/Ringo A) (Speedy-1) (Spy1)	Q5MJ70	2
ENST00000342203	SSX2IP	GP1 (proliferation)	Afadin- and alpha-actinin-binding protein (ADIP) (Afadin DIL domain-interacting protein)	Q9Y2D8	2
ENST00000361288	TAF11	GP1 (proliferation)	Transcription initiation factor TFIID subunit 11 (TFIID subunit p30-beta) (Transcription initiation factor TFIID 28 kDa subunit) (TAF(II)28) (TAFII-28) (TAFII28)	Q15544	2
ENST00000341864	TAF9B	GP1 (proliferation)	Transcription initiation factor TFIID subunit 9B (Transcription initiation factor TFIID subunit 9-like) (Transcription-associated factor TAFII31L)	Q9HBM6	2
ENST00000396401	TCEA1	GP1 (proliferation)	Transcription elongation factor A protein 1 (Transcription elongation factor S-II protein 1) (Transcription elongation factor TFIIS.o)	P23193	2
ENST00000374902	TEX10	GP1 (proliferation)	Testis-expressed protein 10	Q9NXF1	2
ENST00000373895	TFAM	GP1 (proliferation)	Transcription factor A, mitochondrial (mtTFA) (Testis-specific high mobility group protein) (TS-HMG)	Q00059	2
ENST00000367166	TFB1M	GP1 (proliferation)	Dimethyladenosine transferase 1, mitochondrial (EC 2.1.1.-) (Mitochondrial 12S rRNA dimethylase 1) (Mitochondrial transcription factor B1) (mtTFB1) (S-adenosylmethionine-6-N', N'-adenosyl(rRNA) dimethyltransferase 1)	Q8WVM0	2
ENST00000345094	THUMPD3	GP1 (proliferation)	THUMP domain-containing protein 3 (GtROSA26asSor)	Q9BV44	2
ENST00000415783	TIA1	GP1 (proliferation)	Nucleolysin TIA-1 (RNA-binding protein TIA-1) (T-cell-restricted intracellular antigen-1) (TIA-1)	P31483	2
ENST00000325094	TMEM33	GP1 (proliferation)	Transmembrane protein 33 (Protein DB83)	P57088	2
ENST00000360538	TOPORS	GP1 (proliferation)	E3 ubiquitin-protein ligase Topors (EC 2.3.2.27) (RING-type E3 ubiquitin transferase Topors) (SUMO1-protein E3 ligase Topors) (Topoisomerase I-binding RING finger protein) (Topoisomerase I-binding arginine/serine-rich protein) (Tumor suppressor p53-binding protein 3) (p53-binding protein 3) (p53BP3)	Q9NS56	2
ENST00000348124	TRAF6	GP1 (proliferation)	TNF receptor-associated factor 6 (EC 2.3.2.27) (E3 ubiquitin-protein ligase TRAF6) (RING-type E3 ubiquitin transferase TRAF6)	Q9Y4K3	2
ENST00000377799	TRDMT1	GP1 (proliferation)	tRNA (cytosine(38)-C(5))-methyltransferase (EC 2.1.1.204) (DNA (cytosine-5)-methyltransferase-like protein 2) (Dnmt2) (DNA methyltransferase homolog MmuIIP) (DNA MTase homolog MmuIIP) (M.MmuIIP) (Met-2)	O14717	2
ENST00000334268	TRDN	GP1 (proliferation)	Triadin	Q13061	2
ENST00000283943	TRIP12	GP1 (proliferation)	E3 ubiquitin-protein ligase TRIP12 (EC 2.3.2.26) (HECT-type E3 ubiquitin transferase TRIP12) (Thyroid receptor-interacting protein 12) (TR-interacting protein 12) (TRIP-12)	Q14669	2
ENST00000370141	TRMT13	GP1 (proliferation)	tRNA:m(4)X modification enzyme TRM13 homolog (EC 2.1.1.225) (Coiled-coil domain-containing protein 76)	Q9NUP7	2
ENST00000203001	TRMT6	GP1 (proliferation)	tRNA (adenine(58)-N(1))-methyltransferase non-catalytic subunit TRM6 (tRNA(m1A58)-methyltransferase subunit TRM6) (tRNA(m1A58)MTase subunit TRM6)	Q9UJA5	2
ENST00000298746	TRUB1	GP1 (proliferation)	Probable tRNA pseudouridine synthase 1 (EC 5.4.99.-)	Q8WWH5	2
ENST00000251968	TSG101	GP1 (proliferation)	Tumor susceptibility gene 101 protein (ESCRT-I complex subunit TSG101)	Q99816	2
ENST00000301364	TSR1	GP1 (proliferation)	Pre-rRNA-processing protein TSR1 homolog	Q2NL82	2
ENST00000334270	TTF1	GP1 (proliferation)	Transcription termination factor 1 (TTF-1) (RNA polymerase I termination factor) (Transcription termination factor I) (TTF-I) (mTFF-I)	Q15361	2
ENST00000222567	TWISTNB	GP1 (proliferation)	DNA-directed RNA polymerase I subunit RPA43 (Twist neighbor protein)	Q3B726	2
ENST00000264991	UBA5	GP1 (proliferation)	Ubiquitin-like modifier-activating enzyme 5 (Ubiquitin-activating enzyme 5) (UFM1-activating enzyme) (Ubiquitin-activating enzyme E1 domain-containing protein 1)	Q9GZZ9	2
ENST00000272930	UBE2F	GP1 (proliferation)	NEDD8-conjugating enzyme UBE2F (EC 2.3.2.-) (NEDD8 carrier protein UBE2F) (NEDD8 protein ligase UBE2F) (NEDD8-conjugating enzyme 2) (RING-type E3 NEDD8 transferase UBE2F) (Ubiquitin-conjugating enzyme E2 F)	Q969M7	2
ENST00000276893	UHRF2	GP1 (proliferation)	E3 ubiquitin-protein ligase UHRF2 (EC 2.3.2.27) (NIRF) (Np95-like ring finger protein) (Nuclear protein 97) (Nuclear zinc finger protein Np97) (RING-type E3 ubiquitin transferase UHRF2) (Ubiquitin-like PHD and RING finger domain-containing protein 2) (Ubiquitin-like-containing PHD and RING finger domains protein 2)	Q96PU4	2
ENST00000339950	USP1	GP1 (proliferation)	Ubiquitin carboxyl-terminal hydrolase 1 (EC 3.4.19.12) (Deubiquitinating enzyme 1) (Ubiquitin thioesterase 1) (Ubiquitin-specific-processing protease 1)	O94782	2
ENST00000379487	WBP4	GP1 (proliferation)	WW domain-binding protein 4 (WBP-4) (Formin-binding protein 21) (WW domain-containing-binding protein 4)	O75554	2
ENST00000407426	WDR43	GP1 (proliferation)	WD repeat-containing protein 43	Q15061	2
ENST00000536306	ZCCHC8	GP1 (proliferation)	Zinc finger CCHC domain-containing protein 8 (TRAMP-like complex RNA-binding factor ZCCHC8)	Q6NZY4	2
ENST00000266529	ZCRB1	GP1 (proliferation)	Zinc finger CCHC-type and RNA-binding motif-containing protein 1 (MADP-1) (U11/U12 small nuclear ribonucleoprotein 31 kDa protein) (U11/U12 snRNP 31 kDa protein)	Q8TBF4	2
ENST00000302708	ALKBH3	GP1 (proliferation)	Alpha-ketoglutarate-dependent dioxygenase alkB homolog 3 (EC 1.14.11.54) (Alkylated DNA repair protein alkB homolog 3) (mAbh3)	Q96Q83	1
ENST00000341068	ANAPC1	GP1 (proliferation)	Anaphase-promoting complex subunit 1 (APC1) (Cyclosome subunit 1) (Mitotic checkpoint regulator) (Testis-specific gene 24 protein)	Q9H1A4	1
ENST00000450008	ANAPC7	GP1 (proliferation)	Anaphase-promoting complex subunit 7 (APC7) (Cyclosome subunit 7) (Prediabetic NOD sera-reactive autoantigen)	Q9UJX3	1
ENST00000308641	APOBEC4	GP1 (proliferation)	Putative C->U-editing enzyme APOBEC-4 (EC 3.5.4.-) (Apolipoprotein B mRNA-editing enzyme catalytic polypeptide-like 4)	Q8WW27	1
ENST00000395748	AREG	GP1 (proliferation)	Amphiregulin (AR) (Schwannoma-derived growth factor) (SDGF)	P15514	1
ENST00000303097	ARL13B	GP1 (proliferation)	ADP-ribosylation factor-like protein 13B (ADP-ribosylation factor-like protein 2-like 1) (ARL2-like protein 1) (Protein hennin)	Q3SXY8	1
ENST00000335979	ARL6	GP1 (proliferation)	ADP-ribosylation factor-like protein 6	Q9H0F7	1
ENST00000264110	ATF2	GP1 (proliferation)	Cyclic AMP-dependent transcription factor ATF-2 (cAMP-dependent transcription factor ATF-2) (EC 2.3.1.48) (Activating transcription factor 2) (MXBP protein) (cAMP response element-binding protein CRE-BP1)	P15336	1
ENST00000283290	ATG3	GP1 (proliferation)	Ubiquitin-like-conjugating enzyme ATG3 (EC 6.3.2.-) (Autophagy-related protein 3) (APG3-like)	Q9NT62	1
ENST00000358385	ATL1	GP1 (proliferation)	Atlastin-1 (EC 3.6.5.-) (Spastic paraplegia 3A homolog)	Q8WXF7	1
ENST00000322953	BANK1	GP1 (proliferation)	B-cell scaffold protein with ankyrin repeats (Protein AVIEF)	Q8NDB2	1
ENST00000393262	BBS10	GP1 (proliferation)	Bardet-Biedl syndrome 10 protein homolog	Q8TAM1	1
ENST00000295240	BBS5	GP1 (proliferation)	Bardet-Biedl syndrome 5 protein homolog	Q8N3I7	1
ENST00000264499	BBS7	GP1 (proliferation)	Bardet-Biedl syndrome 7 protein homolog (BBS2-like protein 1)	Q8IWZ6	1
ENST00000261192	BCAT1	GP1 (proliferation)	Branched-chain-amino-acid aminotransferase, cytosolic (BCAT(c)) (EC 2.6.1.42) (Protein ECA39)	P54687	1
ENST00000257336	BIVM	GP1 (proliferation)	Basic immunoglobulin-like variable motif-containing protein	Q86UB2	1
ENST00000374574	BMPR2	GP1 (proliferation)	Bone morphogenetic protein receptor type-2 (BMP type-2 receptor) (BMPR-2) (EC 2.7.11.30) (BRK-3) (Bone morphogenetic protein receptor type II) (BMP type II receptor) (BMPR-II)	Q13873	1
ENST00000296402	CAMK2D	GP1 (proliferation)	Calcium/calmodulin-dependent protein kinase type II subunit delta (CaM kinase II subunit delta) (CaMK-II subunit delta) (EC 2.7.11.17)	Q13557	1
ENST00000236925	CAMSAP2	GP1 (proliferation)	Calmodulin-regulated spectrin-associated protein 2 (Calmodulin-regulated spectrin-associated protein 1-like protein 1)	Q08AD1	1
ENST00000545606	CAND1	GP1 (proliferation)	Cullin-associated NEDD8-dissociated protein 1 (Cullin-associated and neddylation-dissociated protein 1) (p120 CAND1)	Q86VP6	1
ENST00000225726	CCDC47	GP1 (proliferation)	Coiled-coil domain-containing protein 47 (Adipocyte-specific protein 4)	Q96A33	1
ENST00000256151	CCDC59	GP1 (proliferation)	Thyroid transcription factor 1-associated protein 26 (TTF-1-associated protein 26) (Coiled-coil domain-containing protein 59)	Q9P031	1
ENST00000340828	CCNG1	GP1 (proliferation)	Cyclin-G1 (Cyclin-G)	P51959	1
ENST00000316355	CCNG2	GP1 (proliferation)	Cyclin-G2	Q16589	1
ENST00000359314	CD2AP	GP1 (proliferation)	CD2-associated protein (Mesenchyme-to-epithelium transition protein with SH3 domains 1) (METS-1)	Q9Y5K6	1
ENST00000209728	CDC6	GP1 (proliferation)	Cell division control protein 6 homolog (CDC6-related protein) (p62(cdc6))	Q99741	1
ENST00000335183	CDKN3	GP1 (proliferation)	Cyclin-dependent kinase inhibitor 3 (EC 3.1.3.16) (EC 3.1.3.48) (CDK2-associated dual-specificity phosphatase) (Kinase-associated phosphatase)	Q16667	1
ENST00000264982	CEP70	GP1 (proliferation)	Centrosomal protein of 70 kDa (Cep70)	Q8NHQ1	1
ENST00000320585	CHORDC1	GP1 (proliferation)	Cysteine and histidine-rich domain-containing protein 1 (CHORD domain-containing protein 1) (CHORD-containing protein 1) (Chp-1) (Protein morgana)	Q9UHD1	1
ENST00000321356	CLK1	GP1 (proliferation)	Dual specificity protein kinase CLK1 (EC 2.7.12.1) (CDC-like kinase 1) (Protein kinase STY)	P49759	1
ENST00000309964	CLOCK	GP1 (proliferation)	Circadian locomoter output cycles protein kaput (mCLOCK) (EC 2.3.1.48)	O15516	1
ENST00000285896	CNOT8	GP1 (proliferation)	CCR4-NOT transcription complex subunit 8 (EC 3.1.13.4) (CCR4-associated factor 8)	Q9UFF9	1
ENST00000261415	COL4A3BP	GP1 (proliferation)	Collagen type IV alpha-3-binding protein (Ceramide transfer protein) (Goodpasture antigen-binding protein) (GPBP) (START domain-containing protein 11) (StARD11) (StAR-related lipid transfer protein 11)	Q9Y5P4	1
ENST00000354371	COPS8	GP1 (proliferation)	COP9 signalosome complex subunit 8 (SGN8) (Signalosome subunit 8) (COP9 homolog) (JAB1-containing signalosome subunit 8)	Q99627	1
ENST00000008527	CRY1	GP1 (proliferation)	Cryptochrome-1	Q16526	1
ENST00000325222	CUL1	GP1 (proliferation)	Cullin-1 (CUL-1)	Q13616	1
ENST00000374748	CUL2	GP1 (proliferation)	Cullin-2 (CUL-2)	Q13617	1
ENST00000322536	DDX10	GP1 (proliferation)	Probable ATP-dependent RNA helicase DDX10 (EC 3.6.4.13) (DEAD box protein 10)	Q13206	1
ENST00000263239	DDX18	GP1 (proliferation)	ATP-dependent RNA helicase DDX18 (EC 3.6.4.13) (DEAD box protein 18)	Q9NVP1	1
ENST00000359353	DDX42	GP1 (proliferation)	ATP-dependent RNA helicase DDX42 (EC 3.6.4.13) (DEAD box protein 42)	Q86XP3	1
ENST00000331314	DDX59	GP1 (proliferation)	Probable ATP-dependent RNA helicase DDX59 (EC 3.6.4.13) (DEAD box protein 59)	Q5T1V6	1
ENST00000244776	DEK	GP1 (proliferation)	Protein DEK	P35659	1
ENST00000319194	DIS3L	GP1 (proliferation)	DIS3-like exonuclease 1 (EC 3.1.13.-)	Q8TF46	1
ENST00000265028	DNAJB11	GP1 (proliferation)	DnaJ homolog subfamily B member 11 (APOBEC1-binding protein 2) (ABBP-2) (ER-associated DNAJ) (ER-associated Hsp40 co-chaperone) (Endoplasmic reticulum DNA J domain-containing protein 3) (ER-resident protein ERdj3) (ERdj3) (ERj3p)	Q9UBS4	1
ENST00000602402	DNAJC3	GP1 (proliferation)	DnaJ homolog subfamily C member 3 (Interferon-induced, double-stranded RNA-activated protein kinase inhibitor) (Protein kinase inhibitor of 58 kDa) (Protein kinase inhibitor p58)	Q13217	1
ENST00000310850	DTD2	GP1 (proliferation)	Probable D-tyrosyl-tRNA(Tyr) deacylase 2 (EC 3.1.-.-) (D-tyrosyl-tRNA deacylase 2)	Q96FN9	1
ENST00000340296	DYNC1I2	GP1 (proliferation)	Cytoplasmic dynein 1 intermediate chain 2 (Cytoplasmic dynein intermediate chain 2) (Dynein intermediate chain 2, cytosolic) (DH IC-2)	Q13409	1
ENST00000260605	DYNC2LI1	GP1 (proliferation)	Cytoplasmic dynein 2 light intermediate chain 1 (mD2LIC)	Q8TCX1	1
ENST00000250454	EAPP	GP1 (proliferation)	E2F-associated phosphoprotein (EAPP)	Q56P03	1
ENST00000379715	EEF1E1	GP1 (proliferation)	Eukaryotic translation elongation factor 1 epsilon-1 (Elongation factor p18) (Multisynthase complex auxiliary component p18)	O43324	1
ENST00000199389	EIF2AK1	GP1 (proliferation)	Eukaryotic translation initiation factor 2-alpha kinase 1 (EC 2.7.11.1) (Heme-controlled repressor) (HCR) (Heme-regulated eukaryotic initiation factor eIF-2-alpha kinase) (Heme-regulated inhibitor) (Hemin-sensitive initiation factor 2-alpha kinase)	Q9BQI3	1
ENST00000233057	EIF2AK2	GP1 (proliferation)	Interferon-induced, double-stranded RNA-activated protein kinase (EC 2.7.11.1) (Eukaryotic translation initiation factor 2-alpha kinase 2) (eIF-2A protein kinase 2) (Interferon-inducible RNA-dependent protein kinase) (P1/eIF-2A protein kinase) (Protein kinase RNA-activated) (PKR) (Protein kinase R) (Serine/threonine-protein kinase TIK) (Tyrosine-protein kinase EIF2AK2) (EC 2.7.10.2) (p68 kinase)	P19525	1
ENST00000256383	EIF2S1	GP1 (proliferation)	Eukaryotic translation initiation factor 2 subunit 1 (Eukaryotic translation initiation factor 2 subunit alpha) (eIF-2-alpha) (eIF-2A) (eIF-2alpha)	P05198	1
ENST00000374980	EIF2S2	GP1 (proliferation)	Eukaryotic translation initiation factor 2 subunit 2 (Eukaryotic translation initiation factor 2 subunit beta) (eIF-2-beta)	P20042	1
ENST00000524896	EIF3M	GP1 (proliferation)	Eukaryotic translation initiation factor 3 subunit M (eIF3m) (PCI domain-containing protein 1)	Q7L2H7	1
ENST00000295612	EIF4E3	GP1 (proliferation)	Eukaryotic translation initiation factor 4E type 3 (eIF-4E type 3) (eIF-4E3) (eIF4E type 3) (eIF4E-3)	Q8N5X7	1
ENST00000223951	ELAVL2	GP1 (proliferation)	ELAV-like protein 2 (ELAV-like neuronal protein 1) (Hu-antigen B) (HuB) (Nervous system-specific RNA-binding protein Mel-N1)	Q12926	1
ENST00000284811	ELOC	GP1 (proliferation)	Elongin-C (EloC) (Elongin 15 kDa subunit) (RNA polymerase II transcription factor SIII subunit C) (SIII p15) (Stromal membrane-associated protein SMAP1B homolog) (Transcription elongation factor B polypeptide 1)	Q15369	1
ENST00000350494	ELP2	GP1 (proliferation)	Elongator complex protein 2 (ELP2) (STAT3-interacting protein 1) (StIP1)	Q6IA86	1
ENST00000599672	EMG1	GP1 (proliferation)	Ribosomal RNA small subunit methyltransferase NEP1 (EC 2.1.1.-) (18S rRNA (pseudouridine(1248)-N1)-methyltransferase) (18S rRNA Psi1248 methyltransferase) (Nucleolar protein EMG1 homolog) (Protein C2f) (Ribosome biogenesis protein NEP1)	Q92979	1
ENST00000258484	EPC2	GP1 (proliferation)	Enhancer of polycomb homolog 2 (EPC-like)	Q52LR7	1
ENST00000366923	EPRS	GP1 (proliferation)	Bifunctional glutamate/proline--tRNA ligase (Bifunctional aminoacyl-tRNA synthetase) [Includes: Glutamate--tRNA ligase (EC 6.1.1.17) (Glutamyl-tRNA synthetase) (GluRS); Proline--tRNA ligase (EC 6.1.1.15) (Prolyl-tRNA synthetase) (ProRS)]	P07814	1
ENST00000281172	EPS8	GP1 (proliferation)	Epidermal growth factor receptor kinase substrate 8	Q12929	1
ENST00000361723	FAM111A	GP1 (proliferation)	Protein FAM111A	Q96PZ2	1
ENST00000533050	FAM118B	GP1 (proliferation)	Protein FAM118B	Q9BPY3	1
ENST00000281828	FARSB	GP1 (proliferation)	Phenylalanine--tRNA ligase beta subunit (EC 6.1.1.20) (Phenylalanyl-tRNA synthetase beta subunit) (PheRS)	Q9NSD9	1
ENST00000229971	FBXL4	GP1 (proliferation)	F-box/LRR-repeat protein 4 (F-box and leucine-rich repeat protein 4)	Q9UKA2	1
ENST00000308275	FBXO22	GP1 (proliferation)	F-box only protein 22	Q8NEZ5	1
ENST00000265651	FBXO3	GP1 (proliferation)	F-box only protein 3	Q9UK99	1
ENST00000341162	FCF1	GP1 (proliferation)	rRNA-processing protein FCF1 homolog	Q9Y324	1
ENST00000389266	GARS	GP1 (proliferation)	Glycine--tRNA ligase (EC 3.6.1.17) (EC 6.1.1.14) (Diadenosine tetraphosphate synthetase) (AP-4-A synthetase) (Glycyl-tRNA synthetase) (GlyRS)	P41250	1
ENST00000230056	GMNN	GP1 (proliferation)	Geminin	O75496	1
ENST00000373062	GNL2	GP1 (proliferation)	Nucleolar GTP-binding protein 2	Q13823	1
ENST00000356847	GOLGA4	GP1 (proliferation)	Golgin subfamily A member 4 (tGolgin-1)	Q13439	1
ENST00000170564	GPATCH1	GP1 (proliferation)	G patch domain-containing protein 1	Q9BRR8	1
ENST00000329970	GTF3C6	GP1 (proliferation)	General transcription factor 3C polypeptide 6 (Transcription factor IIIC 35 kDa subunit) (TFIIIC 35 kDa subunit) (TFIIIC35) (Transcription factor IIIC subunit 6)	Q969F1	1
ENST00000262903	HACE1	GP1 (proliferation)	E3 ubiquitin-protein ligase HACE1 (EC 2.3.2.26) (HECT domain and ankyrin repeat-containing E3 ubiquitin-protein ligase 1) (HECT-type E3 ubiquitin transferase HACE1)	Q8IYU2	1
ENST00000367822	HBS1L	GP1 (proliferation)	HBS1-like protein	Q9Y450	1
ENST00000371208	HOOK1	GP1 (proliferation)	Protein Hook homolog 1 (mHK1)	Q9UJC3	1
ENST00000307602	HOOK3	GP1 (proliferation)	Protein Hook homolog 3 (mHK3)	Q86VS8	1
ENST00000345042	HSPD1	GP1 (proliferation)	60 kDa heat shock protein, mitochondrial (EC 3.6.4.9) (60 kDa chaperonin) (Chaperonin 60) (CPN60) (HSP-65) (Heat shock protein 60) (HSP-60) (Hsp60) (Mitochondrial matrix protein P1)	P10809	1
ENST00000375643	IARS	GP1 (proliferation)	Isoleucine--tRNA ligase, cytoplasmic (EC 6.1.1.5) (Isoleucyl-tRNA synthetase) (IRS) (IleRS)	P41252	1
ENST00000229135	IFNG	GP1 (proliferation)	Interferon gamma (IFN-gamma)	P01579	1
ENST00000380062	IFT74	GP1 (proliferation)	Intraflagellar transport protein 74 homolog (Capillary morphogenesis gene 1 protein) (CMG-1) (Coiled-coil domain-containing protein 2)	Q96LB3	1
ENST00000326448	IFT80	GP1 (proliferation)	Intraflagellar transport protein 80 homolog (WD repeat-containing protein 56)	Q9P2H3	1
ENST00000284202	IMPACT	GP1 (proliferation)	Protein IMPACT (Imprinted and ancient gene protein)	Q9P2X3	1
ENST00000302327	ING2	GP1 (proliferation)	Inhibitor of growth protein 2 (Inhibitor of growth 1-like protein) (p33ING2)	Q9H160	1
ENST00000444766	INTS2	GP1 (proliferation)	Integrator complex subunit 2 (Int2)	Q9H0H0	1
ENST00000310864	IQCB1	GP1 (proliferation)	IQ calmodulin-binding motif-containing protein 1	Q15051	1
ENST00000324698	IQUB	GP1 (proliferation)	IQ and ubiquitin-like domain-containing protein	Q8NA54	1
ENST00000302278	ITGB1	GP1 (proliferation)	Integrin beta-1 (Fibronectin receptor subunit beta) (VLA-4 subunit beta) (CD antigen CD29)	P05556	1
ENST00000367498	IVNS1ABP	GP1 (proliferation)	Influenza virus NS1A-binding protein homolog (NS1-BP) (NS1-binding protein homolog) (Kelch family protein Nd1-L) (ND1-L2) (Nd1-S)	Q9Y6Y0	1
ENST00000380615	KATNAL1	GP1 (proliferation)	Katanin p60 ATPase-containing subunit A-like 1 (Katanin p60 subunit A-like 1) (EC 3.6.4.3) (p60 katanin-like 1)	Q9BW62	1
ENST00000312912	KDM3A	GP1 (proliferation)	Lysine-specific demethylase 3A (EC 1.14.11.-) (JmjC domain-containing histone demethylation protein 2A) (Jumonji domain-containing protein 1A)	Q9Y4C1	1
ENST00000326047	KIF15	GP1 (proliferation)	Kinesin-like protein KIF15 (Kinesin-like protein 2) (Kinesin-like protein 7)	Q9NS87	1
ENST00000297814	KIF27	GP1 (proliferation)	Kinesin-like protein KIF27	Q86VH2	1
ENST00000302418	KIF5B	GP1 (proliferation)	Kinesin-1 heavy chain (Conventional kinesin heavy chain) (Ubiquitous kinesin heavy chain) (UKHC)	P33176	1
ENST00000209884	KLHL20	GP1 (proliferation)	Kelch-like protein 20 (Kelch-like ECT2-interacting protein)	Q9Y2M5	1
ENST00000359039	KLHL9	GP1 (proliferation)	Kelch-like protein 9	Q9P2J3	1
ENST00000261667	KPNA3	GP1 (proliferation)	Importin subunit alpha-4 (Importin alpha Q2) (Qip2) (Karyopherin subunit alpha-3)	O00505	1
ENST00000334256	KPNA4	GP1 (proliferation)	Importin subunit alpha-3 (Importin alpha Q1) (Qip1) (Karyopherin subunit alpha-4)	O00629	1
ENST00000229214	KRR1	GP1 (proliferation)	KRR1 small subunit processome component homolog (HIV-1 Rev-binding protein 2 homolog) (KRR-R motif-containing protein 1)	Q13601	1
ENST00000274562	LARS	GP1 (proliferation)	Leucine--tRNA ligase, cytoplasmic (EC 6.1.1.4) (Leucyl-tRNA synthetase) (LeuRS)	Q9P2J5	1
ENST00000313243	MAK	GP1 (proliferation)	Serine/threonine-protein kinase MAK (EC 2.7.11.1) (Male germ cell-associated kinase) (Protein kinase RCK)	P20794	1
ENST00000360128	MAK16	GP1 (proliferation)	Protein MAK16 homolog (Protein RBM13)	Q9BXY0	1
ENST00000366917	MARK1	GP1 (proliferation)	Serine/threonine-protein kinase MARK1 (EC 2.7.11.1) (EC 2.7.11.26) (ELKL motif serine/threonine-protein kinase 3) (MAP/microtubule affinity-regulating kinase 1) (PAR1 homolog c) (Par-1c) (mPar-1c)	Q9P0L2	1
ENST00000360003	MCMBP	GP1 (proliferation)	Mini-chromosome maintenance complex-binding protein (MCM-BP) (MCM-binding protein)	Q9BTE3	1
ENST00000256379	MED6	GP1 (proliferation)	Mediator of RNA polymerase II transcription subunit 6 (Mediator complex subunit 6)	O75586	1
ENST00000347364	MKKS	GP1 (proliferation)	McKusick-Kaufman/Bardet-Biedl syndromes putative chaperonin (Protein Bbs6 homolog)	Q9NPJ1	1
ENST00000360458	MORF4L2	GP1 (proliferation)	Mortality factor 4-like protein 2 (MORF-related gene X protein) (Sid 393) (Transcription factor-like protein MRGX)	Q15014	1
ENST00000258169	MPHOSPH6	GP1 (proliferation)	M-phase phosphoprotein 6	Q99547	1
ENST00000258383	MRPL44	GP1 (proliferation)	39S ribosomal protein L44, mitochondrial (L44mt) (MRP-L44) (EC 3.1.26.-)	Q9H9J2	1
ENST00000258455	MRPS9	GP1 (proliferation)	28S ribosomal protein S9, mitochondrial (MRP-S9) (S9mt)	P82933	1
ENST00000342905	NLRC4	GP1 (proliferation)	NLR family CARD domain-containing protein 4 (Caspase recruitment domain-containing protein 12) (Ice protease-activating factor) (Ipaf)	Q9NPP4	1
ENST00000263317	NOX4	GP1 (proliferation)	NADPH oxidase 4 (EC 1.6.3.-) (Kidney oxidase-1) (KOX-1) (Kidney superoxide-producing NADPH oxidase) (Renal NAD(P)H-oxidase) (Superoxide-generating NADPH oxidase 4)	Q9NPH5	1
ENST00000278612	NPAT	GP1 (proliferation)	Protein NPAT	Q14207	1
ENST00000610426	NSA2	GP1 (proliferation)	Ribosome biogenesis protein NSA2 homolog (L-name-related protein 42) (LNR42) (TGF-beta-inducible nuclear protein 1)	O95478	1
ENST00000261183	OSBPL8	GP1 (proliferation)	Oxysterol-binding protein-related protein 8 (ORP-8) (OSBP-related protein 8)	Q9BZF1	1
ENST00000265192	PAIP2	GP1 (proliferation)	Polyadenylate-binding protein-interacting protein 2 (PABP-interacting protein 2) (PAIP-2) (Poly(A)-binding protein-interacting protein 2)	Q9BPZ3	1
ENST00000262836	PAK3	GP1 (proliferation)	Serine/threonine-protein kinase PAK 3 (EC 2.7.11.1) (Beta-PAK) (CDC42/RAC effector kinase PAK-B) (p21-activated kinase 3) (PAK-3)	O75914	1
ENST00000301905	PBK	GP1 (proliferation)	Lymphokine-activated killer T-cell-originated protein kinase (EC 2.7.12.2) (PDZ-binding kinase) (T-LAK cell-originated protein kinase)	Q96KB5	1
ENST00000422544	PDGFC	GP1 (proliferation)	Platelet-derived growth factor C (PDGF-C) (Fallotein) (Spinal cord-derived growth factor) (SCDGF) (VEGF-E) [Cleaved into: Platelet-derived growth factor C, latent form (PDGFC latent form); Platelet-derived growth factor C, receptor-binding form (PDGFC receptor-binding form)]	Q9NRA1	1
ENST00000358912	PELI1	GP1 (proliferation)	E3 ubiquitin-protein ligase pellino homolog 1 (Pellino-1) (EC 2.3.2.27) (RING-type E3 ubiquitin transferase pellino homolog 1)	Q96FA3	1
ENST00000225873	PEX12	GP1 (proliferation)	Peroxisome assembly protein 12 (Peroxin-12)	O00623	1
ENST00000320694	PIK3R1	GP1 (proliferation)	Phosphatidylinositol 3-kinase regulatory subunit alpha (PI3-kinase regulatory subunit alpha) (PI3K regulatory subunit alpha) (PtdIns-3-kinase regulatory subunit alpha) (Phosphatidylinositol 3-kinase 85 kDa regulatory subunit alpha) (PI3-kinase subunit p85-alpha) (PtdIns-3-kinase regulatory subunit p85-alpha)	P27986	1
ENST00000320996	PITPNB	GP1 (proliferation)	Phosphatidylinositol transfer protein beta isoform (PI-TP-beta) (PtdIns transfer protein beta) (PtdInsTP beta)	P48739	1
ENST00000313546	POC1B	GP1 (proliferation)	POC1 centriolar protein homolog B (WD repeat-containing protein 51B)	Q8TC44	1
ENST00000539111	POLG2	GP1 (proliferation)	DNA polymerase subunit gamma-2, mitochondrial (EC 2.7.7.7) (DNA polymerase gamma accessory 55 kDa subunit) (p55) (Mitochondrial DNA polymerase accessory subunit) (MtPolB) (PolG-beta)	Q9UHN1	1
ENST00000260970	PPIG	GP1 (proliferation)	Peptidyl-prolyl cis-trans isomerase G (PPIase G) (Peptidyl-prolyl isomerase G) (EC 5.2.1.8) (Cyclophilin G) (Rotamase G)	Q13427	1
ENST00000296122	PPP1CB	GP1 (proliferation)	Serine/threonine-protein phosphatase PP1-beta catalytic subunit (PP-1B) (EC 3.1.3.16) (EC 3.1.3.53)	P62140	1
ENST00000280295	PPP1R1C	GP1 (proliferation)	Protein phosphatase 1 regulatory subunit 1C	Q8WVI7	1
ENST00000261475	PPP2R3C	GP1 (proliferation)	Serine/threonine-protein phosphatase 2A regulatory subunit B'' subunit gamma (Protein phosphatase subunit G5PR)	Q969Q6	1
ENST00000373547	PPP6C	GP1 (proliferation)	Serine/threonine-protein phosphatase 6 catalytic subunit (PP6C) (EC 3.1.3.16) [Cleaved into: Serine/threonine-protein phosphatase 6 catalytic subunit, N-terminally processed]	O00743	1
ENST00000358598	PRKAR1A	GP1 (proliferation)	cAMP-dependent protein kinase type I-alpha regulatory subunit [Cleaved into: cAMP-dependent protein kinase type I-alpha regulatory subunit, N-terminally processed]	P10644	1
ENST00000325748	PRKRA	GP1 (proliferation)	Interferon-inducible double-stranded RNA-dependent protein kinase activator A (PKR-associated protein X) (PKR-associating protein X) (RAX) (Protein activator of the interferon-induced protein kinase) (Protein kinase, interferon-inducible double-stranded RNA-dependent activator)	O75569	1
ENST00000396394	PSMA1	GP1 (proliferation)	Proteasome subunit alpha type-1 (EC 3.4.25.1) (Macropain subunit C2) (Multicatalytic endopeptidase complex subunit C2) (Proteasome component C2) (Proteasome nu chain)	P25786	1
ENST00000223321	PSMA2	GP1 (proliferation)	Proteasome subunit alpha type-2 (EC 3.4.25.1) (Macropain subunit C3) (Multicatalytic endopeptidase complex subunit C3) (Proteasome component C3)	P25787	1
ENST00000216455	PSMA3	GP1 (proliferation)	Proteasome subunit alpha type-3 (EC 3.4.25.1) (Macropain subunit C8) (Multicatalytic endopeptidase complex subunit C8) (Proteasome component C8) (Proteasome subunit K)	P25788	1
ENST00000044462	PSMA4	GP1 (proliferation)	Proteasome subunit alpha type-4 (EC 3.4.25.1) (Macropain subunit C9) (Multicatalytic endopeptidase complex subunit C9) (Proteasome component C9) (Proteasome subunit L)	P25789	1
ENST00000271308	PSMA5	GP1 (proliferation)	Proteasome subunit alpha type-5 (EC 3.4.25.1) (Macropain zeta chain) (Multicatalytic endopeptidase complex zeta chain) (Proteasome zeta chain)	P28066	1
ENST00000261479	PSMA6	GP1 (proliferation)	Proteasome subunit alpha type-6 (EC 3.4.25.1) (Macropain iota chain) (Multicatalytic endopeptidase complex iota chain) (Proteasome iota chain)	P60900	1
ENST00000308268	PSMA8	GP1 (proliferation)	Proteasome subunit alpha type-7-like (EC 3.4.25.1)	Q8TAA3	1
ENST00000261303	PSMC1	GP1 (proliferation)	26S protease regulatory subunit 4 (P26s4) (26S proteasome AAA-ATPase subunit RPT2) (Proteasome 26S subunit ATPase 1)	P62191	1
ENST00000308696	PSMD1	GP1 (proliferation)	26S proteasome non-ATPase regulatory subunit 1 (26S proteasome regulatory subunit RPN2) (26S proteasome regulatory subunit S1)	Q99460	1
ENST00000356126	PSMD12	GP1 (proliferation)	26S proteasome non-ATPase regulatory subunit 12 (26S proteasome regulatory subunit RPN5) (26S proteasome regulatory subunit p55)	O00232	1
ENST00000210313	PSMD5	GP1 (proliferation)	26S proteasome non-ATPase regulatory subunit 5 (26S protease subunit S5 basic) (26S proteasome subunit S5B)	Q16401	1
ENST00000295901	PSMD6	GP1 (proliferation)	26S proteasome non-ATPase regulatory subunit 6 (26S proteasome regulatory subunit RPN7) (26S proteasome regulatory subunit S10) (p42A)	Q15008	1
ENST00000293362	PSME3	GP1 (proliferation)	Proteasome activator complex subunit 3 (11S regulator complex subunit gamma) (REG-gamma) (Activator of multicatalytic protease subunit 3) (Ki nuclear autoantigen) (Proteasome activator 28 subunit gamma) (PA28g) (PA28gamma)	P61289	1
ENST00000351677	PTPN11	GP1 (proliferation)	Tyrosine-protein phosphatase non-receptor type 11 (EC 3.1.3.48) (Protein-tyrosine phosphatase SYP) (SH-PTP2) (SHP-2) (Shp2)	Q06124	1
ENST00000369046	QRSL1	GP1 (proliferation)	Glutamyl-tRNA(Gln) amidotransferase subunit A, mitochondrial (Glu-AdT subunit A) (EC 6.3.5.7) (Glutaminyl-tRNA synthase-like protein 1)	Q9H0R6	1
ENST00000356940	RAB18	GP1 (proliferation)	Ras-related protein Rab-18	Q9NP72	1
ENST00000311485	RAG2	GP1 (proliferation)	V(D)J recombination-activating protein 2 (RAG-2)	P55895	1
ENST00000231572	RARS	GP1 (proliferation)	Arginine--tRNA ligase, cytoplasmic (EC 6.1.1.19) (Arginyl-tRNA synthetase) (ArgRS)	P54136	1
ENST00000223073	RBM28	GP1 (proliferation)	RNA-binding protein 28 (RNA-binding motif protein 28)	Q9NW13	1
ENST00000357244	RC3H2	GP1 (proliferation)	Roquin-2 (EC 2.3.2.27) (Membrane-associated nucleic acid-binding protein) (RING finger and CCCH-type zinc finger domain-containing protein 2) (RING-type E3 ubiquitin transferase Roquin-2)	Q9HBD1	1
ENST00000379834	RIOK1	GP1 (proliferation)	Serine/threonine-protein kinase RIO1 (EC 2.7.11.1) (EC 3.6.3.-) (RIO kinase 1)	Q9BRS2	1
ENST00000283109	RIOK2	GP1 (proliferation)	Serine/threonine-protein kinase RIO2 (EC 2.7.11.1) (RIO kinase 2)	Q9BVS4	1
ENST00000332687	RLIM	GP1 (proliferation)	E3 ubiquitin-protein ligase RLIM (EC 2.3.2.27) (LIM domain-interacting RING finger protein) (RING finger LIM domain-binding protein) (R-LIM) (RING finger protein 12) (RING-type E3 ubiquitin transferase RLIM)	Q9NVW2	1
ENST00000367559	RNASEL	GP1 (proliferation)	2-5A-dependent ribonuclease (2-5A-dependent RNase) (EC 3.1.26.-) (Ribonuclease 4) (Ribonuclease L) (RNase L)	Q05823	1
ENST00000344229	RNF13	GP1 (proliferation)	E3 ubiquitin-protein ligase RNF13 (EC 2.3.2.27) (RING finger protein 13) (RING-type E3 ubiquitin transferase RNF13)	O43567	1
ENST00000347642	RNF14	GP1 (proliferation)	E3 ubiquitin-protein ligase RNF14 (EC 2.3.2.-) (Androgen receptor-associated protein 54) (Protein Triad2) (RING finger protein 14)	Q9UBS8	1
ENST00000265981	RNF141	GP1 (proliferation)	RING finger protein 141 (Zinc finger protein 230)	Q8WVD5	1
ENST00000274542	RNF145	GP1 (proliferation)	RING finger protein 145	Q96MT1	1
ENST00000367509	RNF2	GP1 (proliferation)	E3 ubiquitin-protein ligase RING2 (EC 2.3.2.27) (RING finger protein 1B) (RING1b) (RING finger protein 2) (RING-type E3 ubiquitin transferase RING2)	Q99496	1
ENST00000361234	RNF34	GP1 (proliferation)	E3 ubiquitin-protein ligase RNF34 (EC 2.3.2.27) (Phafin-1) (RING finger protein 34) (RING-type E3 ubiquitin transferase RNF34)	Q969K3	1
ENST00000610020	RPAP2	GP1 (proliferation)	Putative RNA polymerase II subunit B1 CTD phosphatase Rpap2 (EC 3.1.3.16) (RNA polymerase II-associated protein 2)	Q8IXW5	1
ENST00000262135	RPGRIP1L	GP1 (proliferation)	Protein fantom (Nephrocystin-8) (RPGR-interacting protein 1-like protein) (RPGRIP1-like protein)	Q68CZ1	1
ENST00000300738	RRM1	GP1 (proliferation)	Ribonucleoside-diphosphate reductase large subunit (EC 1.17.4.1) (Ribonucleoside-diphosphate reductase subunit M1) (Ribonucleotide reductase large subunit)	P23921	1
ENST00000366932	RRP15	GP1 (proliferation)	RRP15-like protein (Ribosomal RNA-processing protein 15)	Q9Y3B9	1
ENST00000216038	RTCB	GP1 (proliferation)	tRNA-splicing ligase RtcB homolog (EC 6.5.1.3) (Focal adhesion-associated protein) (FAAP)	Q9Y3I0	1
ENST00000339997	RTN3	GP1 (proliferation)	Reticulon-3	O95197	1
ENST00000281142	SCLT1	GP1 (proliferation)	Sodium channel and clathrin linker 1 (Sodium channel-associated protein 1)	Q96NL6	1
ENST00000366541	SDCCAG8	GP1 (proliferation)	Serologically defined colon cancer antigen 8 homolog (Centrosomal colon cancer autoantigen protein) (mCCCAP)	Q86SQ7	1
ENST00000382103	SEPSECS	GP1 (proliferation)	O-phosphoseryl-tRNA(Sec) selenium transferase (EC 2.9.1.2) (Selenocysteine synthase) (Sec synthase) (Selenocysteinyl-tRNA(Sec) synthase) (Sep-tRNA:Sec-tRNA synthase) (SepSecS) (UGA suppressor tRNA-associated protein)	Q9HD40	1
ENST00000367547	SHCBP1L	GP1 (proliferation)	Testicular spindle-associated protein SHCBP1L (SHC SH2 domain-binding protein 1-like protein)	Q9BZQ2	1
ENST00000435456	SLC25A17	GP1 (proliferation)	Peroxisomal membrane protein PMP34 (34 kDa peroxisomal membrane protein) (Solute carrier family 25 member 17)	O43808	1
ENST00000370041	SLC25A24	GP1 (proliferation)	Calcium-binding mitochondrial carrier protein SCaMC-1 (Small calcium-binding mitochondrial carrier protein 1) (Solute carrier family 25 member 24)	Q6NUK1	1
ENST00000264451	SLC30A9	GP1 (proliferation)	Zinc transporter 9 (ZnT-9) (GRIP1-associated coactivator 63) (GAC63) (Solute carrier family 30 member 9)	Q6PML9	1
ENST00000370153	SLC35A3	GP1 (proliferation)	UDP-N-acetylglucosamine transporter (Golgi UDP-GlcNAc transporter) (Solute carrier family 35 member A3)	Q9Y2D2	1
ENST00000335753	SLK	GP1 (proliferation)	STE20-like serine/threonine-protein kinase (STE20-like kinase) (mSLK) (EC 2.7.11.1) (Etk4) (STE20-related kinase SMAK) (STE20-related serine/threonine-protein kinase) (STE20-related kinase) (Serine/threonine-protein kinase 2)	Q9H2G2	1
ENST00000380516	SLTM	GP1 (proliferation)	SAFB-like transcription modulator (Modulator of estrogen-induced transcription) (SAF-like transcription modulator)	Q9NWH9	1
ENST00000262160	SMAD2	GP1 (proliferation)	Mothers against decapentaplegic homolog 2 (MAD homolog 2) (Mothers against DPP homolog 2) (Mad-related protein 2) (mMad2) (SMAD family member 2) (SMAD 2) (Smad2)	Q15796	1
ENST00000346403	SNRPN	GP1 (proliferation)	Small nuclear ribonucleoprotein-associated protein N (snRNP-N) (Sm protein D) (Sm-D) (Sm protein N) (Sm-N) (SmN) (Tissue-specific-splicing protein)	P63162	1
ENST00000338523	SNX10	GP1 (proliferation)	Sorting nexin-10	Q9Y5X0	1
ENST00000359175	SPTSSB	GP1 (proliferation)	Serine palmitoyltransferase small subunit B (Protein ADMP) (Small subunit of serine palmitoyltransferase B) (ssSPTb)	Q8NFR3	1
ENST00000339397	SRFBP1	GP1 (proliferation)	Serum response factor-binding protein 1 (SRF-dependent transcription regulation-associated protein) (p49/STRAP)	Q8NEF9	1
ENST00000310528	SUGT1	GP1 (proliferation)	Protein SGT1 homolog (Suppressor of G2 allele of SKP1 homolog)	Q9Y2Z0	1
ENST00000310613	SULT1B1	GP1 (proliferation)	Sulfotransferase family cytosolic 1B member 1 (ST1B1) (Sulfotransferase 1B1) (EC 2.8.2.-) (DOPA/tyrosine sulfotransferase)	O43704	1
ENST00000313368	TAF7	GP1 (proliferation)	Transcription initiation factor TFIID subunit 7 (RNA polymerase II TBP-associated factor subunit F) (Transcription initiation factor TFIID 55 kDa subunit) (TAF(II)55) (TAFII-55) (TAFII55)	Q15545	1
ENST00000259075	TANK	GP1 (proliferation)	TRAF family member-associated NF-kappa-B activator (TRAF-interacting protein) (I-TRAF)	Q92844	1
ENST00000265112	TARS	GP1 (proliferation)	Threonine--tRNA ligase, cytoplasmic (EC 6.1.1.3) (Threonyl-tRNA synthetase) (ThrRS)	P26639	1
ENST00000366601	TBCE	GP1 (proliferation)	Tubulin-specific chaperone E (Tubulin-folding cofactor E)	Q15813	1
ENST00000380600	TCEANC	GP1 (proliferation)	Transcription elongation factor A N-terminal and central domain-containing protein (TFIIS central domain-containing protein 1)	Q8N8B7	1
ENST00000392872	TDG	GP1 (proliferation)	G/T mismatch-specific thymine DNA glycosylase (EC 3.2.2.29) (C-JUN leucine zipper interactive protein JZA-3) (Thymine-DNA glycosylase)	Q13569	1
ENST00000378198	TDP2	GP1 (proliferation)	Tyrosyl-DNA phosphodiesterase 2 (Tyr-DNA phosphodiesterase 2) (EC 3.1.4.-) (5'-tyrosyl-DNA phosphodiesterase) (5'-Tyr-DNA phosphodiesterase) (TRAF and TNF receptor-associated protein)	O95551	1
ENST00000368822	TDRKH	GP1 (proliferation)	Tudor and KH domain-containing protein (Tudor domain-containing protein 2)	Q9Y2W6	1
ENST00000306049	TEFM	GP1 (proliferation)	Transcription elongation factor, mitochondrial	Q96QE5	1
ENST00000360110	TFRC	GP1 (proliferation)	Transferrin receptor protein 1 (TR) (TfR) (TfR1) (Trfr) (CD antigen CD71)	P02786	1
ENST00000398559	TMF1	GP1 (proliferation)	TATA element modulatory factor (TMF) (Androgen receptor coactivator 160 kDa protein) (Androgen receptor-associated protein of 160 kDa)	P82094	1
ENST00000308580	TMOD3	GP1 (proliferation)	Tropomodulin-3 (Ubiquitous tropomodulin) (U-Tmod)	Q9NYL9	1
ENST00000376065	TPP2	GP1 (proliferation)	Tripeptidyl-peptidase 2 (TPP-2) (EC 3.4.14.10) (Tripeptidyl aminopeptidase) (Tripeptidyl-peptidase II) (TPP-II)	P29144	1
ENST00000300403	TPX2	GP1 (proliferation)	Targeting protein for Xklp2	Q9ULW0	1
ENST00000282369	TRIM36	GP1 (proliferation)	E3 ubiquitin-protein ligase Trim36 (EC 2.3.2.27) (Acrosome RBCC protein) (Haprin) (RING-type E3 ubiquitin transferase TRIM36) (Tripartite motif-containing protein 36)	Q9NQ86	1
ENST00000328599	TRMT12	GP1 (proliferation)	tRNA wybutosine-synthesizing protein 2 homolog (tRNA-yW-synthesizing protein 2) (EC 2.5.1.114) (tRNA(Phe) (4-demethylwyosine(37)-C(7)) aminocarboxypropyltransferase)	Q53H54	1
ENST00000367441	TROVE2	GP1 (proliferation)	60 kDa SS-A/Ro ribonucleoprotein (60 kDa Ro protein) (60 kDa ribonucleoprotein Ro) (RoRNP) (TROVE domain family member 2)	P10155	1
ENST00000389682	TSN	GP1 (proliferation)	Translin (EC 3.1.-.-) (Component 3 of promoter of RISC) (C3PO) (Testis/brain RNA-binding protein) (TB-RBP)	Q15631	1
ENST00000366639	TSNAX	GP1 (proliferation)	Translin-associated protein X (Translin-associated factor X)	Q99598	1
ENST00000615383	TUBGCP5	GP1 (proliferation)	Gamma-tubulin complex component 5 (GCP-5)	Q96RT8	1
ENST00000373910	UBE2D1	GP1 (proliferation)	Ubiquitin-conjugating enzyme E2 D1 (EC 2.3.2.23) ((E3-independent) E2 ubiquitin-conjugating enzyme D1) (EC 2.3.2.24) (E2 ubiquitin-conjugating enzyme D1) (Ubiquitin carrier protein D1) (Ubiquitin-conjugating enzyme E2(17)KB 1) (Ubiquitin-conjugating enzyme E2-17 kDa 1) (Ubiquitin-protein ligase D1)	P51668	1
ENST00000392415	UBE2E3	GP1 (proliferation)	Ubiquitin-conjugating enzyme E2 E3 (EC 2.3.2.23) (E2 ubiquitin-conjugating enzyme E3) (UbcM2) (Ubiquitin carrier protein E3) (Ubiquitin-conjugating enzyme E2-23 kDa) (Ubiquitin-protein ligase E3)	Q969T4	1
ENST00000396981	UBE2G1	GP1 (proliferation)	Ubiquitin-conjugating enzyme E2 G1 (EC 2.3.2.23) (E2 ubiquitin-conjugating enzyme G1) (E217K) (UBC7) (Ubiquitin carrier protein G1) (Ubiquitin-protein ligase G1) [Cleaved into: Ubiquitin-conjugating enzyme E2 G1, N-terminally processed]	P62253	1
ENST00000261427	UBE2K	GP1 (proliferation)	Ubiquitin-conjugating enzyme E2 K (EC 2.3.2.23) (E2 ubiquitin-conjugating enzyme K) (Huntingtin-interacting protein 2) (HIP-2) (Ubiquitin carrier protein) (Ubiquitin-conjugating enzyme E2-25 kDa) (Ubiquitin-conjugating enzyme E2(25K)) (Ubiquitin-conjugating enzyme E2-25K) (Ubiquitin-protein ligase)	P61086	1
ENST00000399598	UBXN2B	GP1 (proliferation)	UBX domain-containing protein 2B (NSFL1 cofactor p37) (p97 cofactor p37)	Q14CS0	1
ENST00000310836	UGT8	GP1 (proliferation)	2-hydroxyacylsphingosine 1-beta-galactosyltransferase (EC 2.4.1.47) (Ceramide UDP-galactosyltransferase) (Cerebroside synthase) (UDP-galactose-ceramide galactosyltransferase)	Q16880	1
ENST00000261601	USP14	GP1 (proliferation)	Ubiquitin carboxyl-terminal hydrolase 14 (EC 3.4.19.12) (Deubiquitinating enzyme 14) (Ubiquitin thioesterase 14) (Ubiquitin-specific-processing protease 14)	P54578	1
ENST00000285679	USP25	GP1 (proliferation)	Ubiquitin carboxyl-terminal hydrolase 25 (EC 3.4.19.12) (Deubiquitinating enzyme 25) (Ubiquitin thioesterase 25) (Ubiquitin-specific-processing protease 25) (mUSP25)	Q9UHP3	1
ENST00000370832	USP26	GP1 (proliferation)	Ubiquitin carboxyl-terminal hydrolase 26 (EC 3.4.19.12) (Deubiquitinating enzyme 26) (Ubiquitin thioesterase 26) (Ubiquitin-specific-processing protease 26)	Q9BXU7	1
ENST00000254181	USP29	GP1 (proliferation)	Ubiquitin carboxyl-terminal hydrolase 29 (EC 3.4.19.12) (Deubiquitinating enzyme 29) (Ubiquitin thioesterase 29) (Ubiquitin-specific-processing protease 29)	Q9HBJ7	1
ENST00000307179	USP8	GP1 (proliferation)	Ubiquitin carboxyl-terminal hydrolase 8 (EC 3.4.19.12) (Deubiquitinating enzyme 8) (Ubiquitin isopeptidase Y) (mUBPy) (Ubiquitin thioesterase 8) (Ubiquitin-specific-processing protease 8)	P40818	1
ENST00000296792	UTP15	GP1 (proliferation)	U3 small nucleolar RNA-associated protein 15 homolog (Src-associated protein SAW)	Q8TED0	1
ENST00000309822	UTP23	GP1 (proliferation)	rRNA-processing protein UTP23 homolog	Q9BRU9	1
ENST00000254803	UTP3	GP1 (proliferation)	Something about silencing protein 10 (Charged amino acid-rich leucine zipper 1) (Crl-1) (Disrupter of silencing SAS10) (UTP3 homolog)	Q9NQZ2	1
ENST00000236192	VAMP4	GP1 (proliferation)	Vesicle-associated membrane protein 4 (VAMP-4)	O75379	1
ENST00000340541	VAPA	GP1 (proliferation)	Vesicle-associated membrane protein-associated protein A (VAMP-A) (VAMP-associated protein A) (VAP-A) (33 kDa VAMP-associated protein) (VAP-33)	Q9P0L0	1
ENST00000324849	VPS37A	GP1 (proliferation)	Vacuolar protein sorting-associated protein 37A (Vps37A) (ESCRT-I complex subunit VPS37A)	Q8NEZ2	1
ENST00000223023	WASL	GP1 (proliferation)	Neural Wiskott-Aldrich syndrome protein (N-WASP)	O00401	1
ENST00000261015	WDR12	GP1 (proliferation)	Ribosome biogenesis protein WDR12 (WD repeat-containing protein 12)	Q9GZL7	1
ENST00000349139	WDR3	GP1 (proliferation)	WD repeat-containing protein 3	Q9UNX4	1
ENST00000281405	WDR35	GP1 (proliferation)	WD repeat-containing protein 35	Q9P2L0	1
ENST00000267973	WDR61	GP1 (proliferation)	WD repeat-containing protein 61 (Meiotic recombination REC14 protein homolog) [Cleaved into: WD repeat-containing protein 61, N-terminally processed]	Q9GZS3	1
ENST00000262394	WSB1	GP1 (proliferation)	WD repeat and SOCS box-containing protein 1 (WSB-1)	Q9Y6I7	1
ENST00000247843	YEATS4	GP1 (proliferation)	YEATS domain-containing protein 4	O95619	1
ENST00000264335	YWHAE	GP1 (proliferation)	14-3-3 protein epsilon (14-3-3E)	P62258	1
ENST00000272570	ZC3H8	GP1 (proliferation)	Zinc finger CCCH domain-containing protein 8 (Fetal liver zinc finger protein 1)	Q8N5P1	1
ENST00000372759	ZMPSTE24	GP1 (proliferation)	CAAX prenyl protease 1 homolog (EC 3.4.24.84) (Farnesylated proteins-converting enzyme 1) (FACE-1) (Prenyl protein-specific endoprotease 1) (Zinc metalloproteinase Ste24 homolog)	O75844	1
ENST00000295131	ZSWIM2	GP1 (proliferation)	E3 ubiquitin-protein ligase Zswim2 (EC 2.3.2.27) (MEKK1-related protein X) (MEX) (RING-type E3 ubiquitin transferase Zswim2) (ZZ-type zinc finger-containing protein 2) (Zinc finger SWIM domain-containing protein 2)	Q8NEG5	1
ENST00000297261	SHH	GP2 (differentiation)	Sonic hedgehog protein (SHH) (HHG-1) [Cleaved into: Sonic hedgehog protein N-product (Sonic hedgehog protein 19 kDa product); Sonic hedgehog protein C-product (Sonic hedgehog protein 27 kDa product)]	Q15465	24
ENST00000346454	DRD2	GP2 (differentiation)	D(2) dopamine receptor (Dopamine D2 receptor)	P14416	19
ENST00000332822	NOG	GP2 (differentiation)	Noggin	Q13253	18
ENST00000249373	SMO	GP2 (differentiation)	Smoothened homolog (SMO)	Q99835	18
ENST00000277541	NOTCH1	GP2 (differentiation)	Neurogenic locus notch homolog protein 1 (Notch 1) (Motch A) (mT14) (p300) [Cleaved into: Notch 1 extracellular truncation (NEXT); Notch 1 intracellular domain (NICD)]	P46531	17
ENST00000247182	SIX1	GP2 (differentiation)	Homeobox protein SIX1 (Sine oculis homeobox homolog 1)	Q15475	17
ENST00000395863	BMP7	GP2 (differentiation)	Bone morphogenetic protein 7 (BMP-7) (Osteogenic protein 1) (OP-1)	P18075	15
ENST00000245479	SOX9	GP2 (differentiation)	Transcription factor SOX-9	P48436	15
ENST00000320354	FOXC2	GP2 (differentiation)	Forkhead box protein C2 (Brain factor 3) (BF-3) (Forkhead-related protein FKHL14) (Mesenchyme fork head protein 1) (MFH-1 protein) (Transcription factor FKH-14)	Q99958	14
ENST00000293549	WNT1	GP2 (differentiation)	Proto-oncogene Wnt-1 (Proto-oncogene Int-1)	P04628	14
ENST00000366756	DLL1	GP2 (differentiation)	Delta-like protein 1 (Drosophila Delta homolog 1) (Delta1) [Cleaved into: Dll1-soluble form (Dll1-EC) (Shed form); Dll1-derived cell-associated form (Dll1-TMIC) (Membrane-associated fragment); Dll1-intracellular form (Dll1-IC)]	O00548	13
ENST00000327367	SMAD3	GP2 (differentiation)	Mothers against decapentaplegic homolog 3 (MAD homolog 3) (Mad3) (Mothers against DPP homolog 3) (mMad3) (SMAD family member 3) (SMAD 3) (Smad3)	P84022	13
ENST00000266744	ASCL1	GP2 (differentiation)	Achaete-scute homolog 1 (ASH-1) (mASH-1) (mASH1)	P50553	12
ENST00000306732	PITX2	GP2 (differentiation)	Pituitary homeobox 2 (ALL1-responsive protein ARP1) (BRX1 homeoprotein) (Homeobox protein PITX2) (Orthodenticle-like homeobox 2) (Paired-like homeodomain transcription factor 2) (Paired-like homeodomain transcription factor Munc 30) (Solurshin)	Q99697	12
ENST00000265354	SRF	GP2 (differentiation)	Serum response factor (SRF)	P11831	12
ENST00000322563	WNT11	GP2 (differentiation)	Protein Wnt-11	O96014	12
ENST00000450565	ADCYAP1	GP2 (differentiation)	Pituitary adenylate cyclase-activating polypeptide (PACAP) [Cleaved into: PACAP-related peptide (PRP-48); Pituitary adenylate cyclase-activating polypeptide 27 (PACAP-27) (PACAP27); Pituitary adenylate cyclase-activating polypeptide 38 (PACAP-38) (PACAP38)]	P18509	11
ENST00000337539	ADORA2A	GP2 (differentiation)	Adenosine receptor A2a	P29274	11
ENST00000262426	FOXF1	GP2 (differentiation)	Forkhead box protein F1 (Forkhead-related protein FKHL5) (Forkhead-related transcription factor 1) (FREAC-1) (Hepatocyte nuclear factor 3 forkhead homolog 8) (HFH-8)	Q12946	11
ENST00000346208	GATA3	GP2 (differentiation)	Trans-acting T-cell-specific transcription factor GATA-3 (GATA-binding factor 3)	P23771	11
ENST00000354822	NKX2-1	GP2 (differentiation)	Homeobox protein Nkx-2.1 (Thyroid nuclear factor 1) (Thyroid transcription factor 1) (TTF-1) (Thyroid-specific enhancer-binding protein) (T/EBP)	P43699	11
ENST00000274063	SFRP2	GP2 (differentiation)	Secreted frizzled-related protein 2 (sFRP-2) (Protein SDF5) (Secreted apoptosis-related protein 1) (SARP-1)	Q96HF1	11
ENST00000276571	CRH	GP2 (differentiation)	Corticoliberin (Corticotropin-releasing factor) (CRF) (Corticotropin-releasing hormone)	P06850	10
ENST00000249749	DLL4	GP2 (differentiation)	Delta-like protein 4 (Drosophila Delta homolog 4) (Delta4)	Q9NR61	10
ENST00000614239	LHX1	GP2 (differentiation)	LIM/homeobox protein Lhx1 (LIM homeobox protein 1) (Homeobox protein Lim-1)	P48742	10
ENST00000263025	MAPK3	GP2 (differentiation)	Mitogen-activated protein kinase 3 (MAP kinase 3) (MAPK 3) (EC 2.7.11.24) (ERT2) (Extracellular signal-regulated kinase 1) (ERK-1) (Insulin-stimulated MAP2 kinase) (MAP kinase isoform p44) (p44-MAPK) (MNK1) (Microtubule-associated protein 2 kinase) (p44-ERK1)	P27361	10
ENST00000272223	OSR1	GP2 (differentiation)	Protein odd-skipped-related 1	Q8TAX0	10
ENST00000293894	SOX8	GP2 (differentiation)	Transcription factor SOX-8	P57073	10
ENST00000290167	WNT4	GP2 (differentiation)	Protein Wnt-4	P56705	10
ENST00000352511	ACVR2B	GP2 (differentiation)	Activin receptor type-2B (EC 2.7.11.30) (Activin receptor type IIB) (ACTR-IIB)	Q13705	9
ENST00000306318	GBX2	GP2 (differentiation)	Homeobox protein GBX-2 (Gastrulation and brain-specific homeobox protein 2) (Stimulated by retinoic acid gene 7 protein)	P52951	9
ENST00000316793	OXTR	GP2 (differentiation)	Oxytocin receptor (OT-R)	P30559	9
ENST00000290015	WNT9B	GP2 (differentiation)	Protein Wnt-9b (Protein Wnt-14b) (Protein Wnt-15)	O14905	9
ENST00000337474	AVPR2	GP2 (differentiation)	Vasopressin V2 receptor (V2R) (AVPR V2) (Antidiuretic hormone receptor) (Renal-type arginine vasopressin receptor)	P30518	8
ENST00000367651	CITED2	GP2 (differentiation)	Cbp/p300-interacting transactivator 2 (MSG-related protein 1) (MRG-1) (P35srj)	Q99967	8
ENST00000304374	DRD5	GP2 (differentiation)	D(1B) dopamine receptor (D(5) dopamine receptor) (Dopamine D5 receptor)	P21918	8
ENST00000358432	EPHA2	GP2 (differentiation)	Ephrin type-A receptor 2 (EC 2.7.10.1) (Epithelial cell kinase) (Tyrosine-protein kinase receptor ECK) (Tyrosine-protein kinase receptor MPK-5) (Tyrosine-protein kinase receptor SEK-2)	P29317	8
ENST00000313071	FOXG1	GP2 (differentiation)	Forkhead box protein G1 (FoxG1) (Brain factor 1) (BF-1) (BF1) (Forkhead-related protein FKHL1)	P55316	8
ENST00000377317	FOXH1	GP2 (differentiation)	Forkhead box protein H1 (Forkhead activin signal transducer 1) (Fast-1) (Forkhead activin signal transducer 2) (Fast-2)	O75593	8
ENST00000329003	GALR2	GP2 (differentiation)	Galanin receptor type 2 (GAL2-R) (GALR-2)	O43603	8
ENST00000231121	HAND1	GP2 (differentiation)	Heart- and neural crest derivatives-expressed protein 1 (Extraembryonic tissues, heart, autonomic nervous system and neural crest derivatives-expressed protein 1) (eHAND) (Helix-loop-helix transcription factor expressed in extraembryonic mesoderm and trophoblast) (Thing-1) (Th1)	O96004	8
ENST00000370193	LBX1	GP2 (differentiation)	Transcription factor LBX1 (Ladybird homeobox protein homolog 1)	P52954	8
ENST00000371746	LHX3	GP2 (differentiation)	LIM/homeobox protein Lhx3 (LIM homeobox protein 3) (Homeobox protein LIM-3) (Homeobox protein P-LIM)	Q9UBR4	8
ENST00000329198	NKX2-5	GP2 (differentiation)	Homeobox protein Nkx-2.5 (Cardiac-specific homeobox) (Homeobox protein CSX) (Homeobox protein NK-2 homolog E)	P52952	8
ENST00000295886	NKX6-1	GP2 (differentiation)	Homeobox protein Nkx-6.1 (Homeobox protein NK-6 homolog A)	P78426	8
ENST00000217386	OXT	GP2 (differentiation)	Oxytocin-neurophysin 1 (OT-NPI) [Cleaved into: Oxytocin (Ocytocin); Neurophysin 1]	P01178	8
ENST00000375708	ROR2	GP2 (differentiation)	Tyrosine-protein kinase transmembrane receptor ROR2 (mROR2) (EC 2.7.10.1) (Neurotrophic tyrosine kinase, receptor-related 2)	Q01974	8
ENST00000237316	TCF21	GP2 (differentiation)	Transcription factor 21 (TCF-21) (Capsulin) (Epicardin) (Podocyte-expressed 1) (Pod-1)	O43680	8
ENST00000368061	VANGL2	GP2 (differentiation)	Vang-like protein 2 (Loop-tail protein 1) (Loop-tail-associated protein) (Van Gogh-like protein 2)	Q9ULK5	8
ENST00000285018	WNT7A	GP2 (differentiation)	Protein Wnt-7a	O00755	8
ENST00000309879	ADCY5	GP2 (differentiation)	Adenylate cyclase type 5 (EC 4.6.1.1) (ATP pyrophosphate-lyase 5) (Adenylate cyclase type V) (Adenylyl cyclase 5)	O95622	7
ENST00000309502	ADORA1	GP2 (differentiation)	Adenosine receptor A1	P30542	7
ENST00000276393	ADRA1A	GP2 (differentiation)	Alpha-1A adrenergic receptor (Alpha-1A adrenoreceptor) (Alpha-1A adrenoceptor) (Alpha-1C adrenergic receptor)	P35348	7
ENST00000349310	AKT1	GP2 (differentiation)	RAC-alpha serine/threonine-protein kinase (EC 2.7.11.1) (AKT1 kinase) (Protein kinase B) (PKB) (Protein kinase B alpha) (PKB alpha) (Proto-oncogene c-Akt) (RAC-PK-alpha) (Thymoma viral proto-oncogene)	P31749	7
ENST00000380293	AVP	GP2 (differentiation)	Vasopressin-neurophysin 2-copeptin (AVP-NPII) [Cleaved into: Arg-vasopressin (Arginine-vasopressin); Neurophysin 2 (Neurophysin-I); Copeptin]	P01185	7
ENST00000299162	FOXN4	GP2 (differentiation)	Forkhead box protein N4	Q96NZ1	7
ENST00000299727	GALR1	GP2 (differentiation)	Galanin receptor type 1 (GAL1-R) (GALR-1)	P47211	7
ENST00000300177	GREM1	GP2 (differentiation)	Gremlin-1 (Cysteine knot superfamily 1, BMP antagonist 1) (Down-regulated in Mos-transformed cells protein)	O60565	7
ENST00000238558	GSC	GP2 (differentiation)	Homeobox protein goosecoid	P56915	7
ENST00000006015	HOXA11	GP2 (differentiation)	Homeobox protein Hox-A11 (Homeobox protein Hox-1.9)	P31270	7
ENST00000222726	HOXA5	GP2 (differentiation)	Homeobox protein Hox-A5 (Homeobox protein Hox-1.3) (Homeobox protein M2)	P20719	7
ENST00000369947	HTR1B	GP2 (differentiation)	5-hydroxytryptamine receptor 1B (5-HT-1B) (5-HT1B) (Serotonin receptor 1B)	P28222	7
ENST00000281043	MYCN	GP2 (differentiation)	N-myc proto-oncogene protein	P04198	7
ENST00000380871	NKX3-1	GP2 (differentiation)	Homeobox protein Nkx-3.1 (Homeobox protein NK-3 homolog A)	Q99801	7
ENST00000265572	OPRK1	GP2 (differentiation)	Kappa-type opioid receptor (K-OR-1) (KOR-1) (MSL-1)	P41145	7
ENST00000346049	PTK2B	GP2 (differentiation)	Protein-tyrosine kinase 2-beta (EC 2.7.10.2) (Calcium-dependent tyrosine kinase) (CADTK) (Calcium-regulated non-receptor proline-rich tyrosine kinase) (Cell adhesion kinase beta) (CAK-beta) (CAKB) (Focal adhesion kinase 2) (FADK 2) (Proline-rich tyrosine kinase 2) (Related adhesion focal tyrosine kinase) (RAFTK)	Q14289	7
ENST00000254066	RARA	GP2 (differentiation)	Retinoic acid receptor alpha (RAR-alpha) (Nuclear receptor subfamily 1 group B member 1)	P10276	7
ENST00000360880	SOX10	GP2 (differentiation)	Transcription factor SOX-10 (Protein SOX-21) (Transcription factor SOX-M)	P56693	7
ENST00000226760	WFS1	GP2 (differentiation)	Wolframin	O76024	7
ENST00000260600	ADCY3	GP2 (differentiation)	Adenylate cyclase type 3 (EC 4.6.1.1) (ATP pyrophosphate-lyase 3) (Adenylate cyclase type III) (AC-III) (Adenylate cyclase, olfactive type) (Adenylyl cyclase 3) (AC3)	O60266	6
ENST00000310677	ADCY4	GP2 (differentiation)	Adenylate cyclase type 4 (EC 4.6.1.1) (ATP pyrophosphate-lyase 4) (Adenylate cyclase type IV) (Adenylyl cyclase 4)	Q8NFM4	6
ENST00000254235	ADCY7	GP2 (differentiation)	Adenylate cyclase type 7 (EC 4.6.1.1) (ATP pyrophosphate-lyase 7) (Adenylate cyclase type VII) (Adenylyl cyclase 7)	P51828	6
ENST00000294016	ADCY9	GP2 (differentiation)	Adenylate cyclase type 9 (EC 4.6.1.1) (ATP pyrophosphate-lyase 9) (Adenylate cyclase type IX) (Adenylyl cyclase 9) (AC9) (Adenylyl cyclase type 10) (ACTP10)	O60503	6
ENST00000278175	ADM	GP2 (differentiation)	ADM [Cleaved into: Adrenomedullin (AM); Proadrenomedullin N-20 terminal peptide (ProAM N-terminal 20 peptide) (PAMP) (ProAM-N20)]	P35318	6
ENST00000345514	BCL11B	GP2 (differentiation)	B-cell lymphoma/leukemia 11B (BCL-11B) (B-cell CLL/lymphoma 11B) (COUP-TF-interacting protein 2) (Radiation-induced tumor suppressor gene 1 protein) (mRit1)	Q9C0K0	6
ENST00000001146	CYP26B1	GP2 (differentiation)	Cytochrome P450 26B1 (EC 1.14.13.-) (Cytochrome P450 retinoic acid-inactivating 2) (Cytochrome P450RAI-2)	Q9NR63	6
ENST00000330394	EPHB3	GP2 (differentiation)	Ephrin type-B receptor 3 (EC 2.7.10.1) (Developmental kinase 5) (mDK-5) (Tyrosine-protein kinase receptor SEK-4)	P54753	6
ENST00000377115	FOXA2	GP2 (differentiation)	Hepatocyte nuclear factor 3-beta (HNF-3-beta) (HNF-3B) (Forkhead box protein A2)	Q9Y261	6
ENST00000295417	FZD5	GP2 (differentiation)	Frizzled-5 (Fz-5) (mFz5)	Q13467	6
ENST00000335135	GATA4	GP2 (differentiation)	Transcription factor GATA-4 (GATA-binding factor 4)	P43694	6
ENST00000257868	GDF11	GP2 (differentiation)	Growth/differentiation factor 11 (GDF-11) (Bone morphogenetic protein 11) (BMP-11)	O95390	6
ENST00000263281	GIPR	GP2 (differentiation)	Gastric inhibitory polypeptide receptor (GIP-R) (Glucose-dependent insulinotropic polypeptide receptor)	P48546	6
ENST00000395052	GRM2	GP2 (differentiation)	Metabotropic glutamate receptor 2 (mGluR2)	Q14416	6
ENST00000326902	GSX2	GP2 (differentiation)	GS homeobox 2 (Genetic-screened homeobox 2) (Homeobox protein GSH-2)	Q9BZM3	6
ENST00000317201	HOXA3	GP2 (differentiation)	Homeobox protein Hox-A3 (Homeobox protein Hox-1.5) (Homeobox protein MO-10)	O43365	6
ENST00000239243	MSX2	GP2 (differentiation)	Homeobox protein MSX-2 (Homeobox protein Hox-8-1)	P35548	6
ENST00000244050	SNAI1	GP2 (differentiation)	Zinc finger protein SNAI1 (Protein snail homolog 1) (Protein sna)	O95863	6
ENST00000233948	WNT6	GP2 (differentiation)	Protein Wnt-6	Q9Y6F9	6
ENST00000388922	ACVRL1	GP2 (differentiation)	Serine/threonine-protein kinase receptor R3 (SKR3) (EC 2.7.11.30) (Activin receptor-like kinase 1) (ALK-1) (TGF-B superfamily receptor type I) (TSR-I)	P37023	5
ENST00000329255	ALX4	GP2 (differentiation)	Homeobox protein aristaless-like 4 (ALX-4)	Q9H161	5
ENST00000252486	APOE	GP2 (differentiation)	Apolipoprotein E (Apo-E)	P02649	5
ENST00000306011	ATOH1	GP2 (differentiation)	Protein atonal homolog 1 (Helix-loop-helix protein mATH-1) (mATH1)	Q92858	5
ENST00000299178	AVPR1A	GP2 (differentiation)	Vasopressin V1a receptor (V1aR) (AVPR V1a) (Antidiuretic hormone receptor 1a) (Vascular/hepatic-type arginine vasopressin receptor)	P37288	5
ENST00000331830	CNTN2	GP2 (differentiation)	Contactin-2 (Axonal glycoprotein TAG-1) (Axonin-1) (Transient axonal glycoprotein 1) (TAX-1)	Q02246	5
ENST00000190165	DMRT3	GP2 (differentiation)	Doublesex- and mab-3-related transcription factor 3	Q9NQL9	5
ENST00000311907	F2	GP2 (differentiation)	Prothrombin (EC 3.4.21.5) (Coagulation factor II) [Cleaved into: Activation peptide fragment 1; Activation peptide fragment 2; Thrombin light chain; Thrombin heavy chain]	P00734	5
ENST00000283268	FEZF2	GP2 (differentiation)	Fez family zinc finger protein 2 (Forebrain embryonic zinc finger-like protein 2) (Zinc finger protein 312) (Zinc finger protein Fez-like)	Q8TBJ5	5
ENST00000315323	FZD2	GP2 (differentiation)	Frizzled-2 (Fz-2) (mFz2) (Frizzled-10) (Fz-10) (mFz10)	Q14332	5
ENST00000287656	GHRL	GP2 (differentiation)	Appetite-regulating hormone (Growth hormone secretagogue) (Growth hormone-releasing peptide) (Motilin-related peptide) (Protein M46) [Cleaved into: Ghrelin; Obestatin]	Q9UBU3	5
ENST00000302945	GSX1	GP2 (differentiation)	GS homeobox 1 (Homeobox protein GSH-1)	Q9H4S2	5
ENST00000317814	HES7	GP2 (differentiation)	Transcription factor HES-7 (mHes7) (Hairy and enhancer of split 7) (bHLH factor Hes7)	Q9BYE0	5
ENST00000311626	HOXB3	GP2 (differentiation)	Homeobox protein Hox-B3 (Homeobox protein Hox-2.7) (Homeobox protein MH-23)	P14651	5
ENST00000303460	HOXC10	GP2 (differentiation)	Homeobox protein Hox-C10 (Homeobox protein Hox-3.6)	Q9NYD6	5
ENST00000295731	IHH	GP2 (differentiation)	Indian hedgehog protein (IHH) (HHG-2) [Cleaved into: Indian hedgehog protein N-product; Indian hedgehog protein C-product]	Q14623	5
ENST00000290759	ISL2	GP2 (differentiation)	Insulin gene enhancer protein ISL-2 (Islet-2)	Q96A47	5
ENST00000373615	LHX2	GP2 (differentiation)	LIM/homeobox protein Lhx2 (Homeobox protein LH-2) (LIM homeobox protein 2)	P50458	5
ENST00000305901	ONECUT1	GP2 (differentiation)	Hepatocyte nuclear factor 6 (HNF-6) (One cut domain family member 1) (One cut homeobox 1)	Q9UBC0	5
ENST00000265340	PITX1	GP2 (differentiation)	Pituitary homeobox 1 (Hindlimb-expressed homeobox protein backfoot) (Homeobox protein P-OTX) (Homeobox protein PITX1) (Paired-like homeodomain transcription factor 1) (Pituitary OTX-related factor)	P78337	5
ENST00000376504	PTF1A	GP2 (differentiation)	Pancreas transcription factor 1 subunit alpha (Pancreas-specific transcription factor 1a) (bHLH transcription factor p48) (p48 DNA-binding subunit of transcription factor PTF1) (PTF1-p48)	Q7RTS3	5
ENST00000338561	RARG	GP2 (differentiation)	Retinoic acid receptor gamma (RAR-gamma) (Nuclear receptor subfamily 1 group B member 3)	P13631	5
ENST00000340058	RET	GP2 (differentiation)	Proto-oncogene tyrosine-protein kinase receptor Ret (EC 2.7.10.1) (Proto-oncogene c-Ret) [Cleaved into: Soluble RET kinase fragment; Extracellular cell-membrane anchored RET cadherin 120 kDa fragment]	P07949	5
ENST00000567180	SCX	GP2 (differentiation)	Basic helix-loop-helix transcription factor scleraxis	Q7RTU7	5
ENST00000002829	SEMA3F	GP2 (differentiation)	Semaphorin-3F (Semaphorin IV) (Sema IV)	Q13275	5
ENST00000361475	TGM2	GP2 (differentiation)	Protein-glutamine gamma-glutamyltransferase 2 (EC 2.3.2.13) (Tissue transglutaminase) (Transglutaminase C) (TG(C)) (TGC) (TGase C) (Transglutaminase-2) (TGase-2)	P21980	5
ENST00000376122	TNF	GP2 (differentiation)	Tumor necrosis factor (Cachectin) (TNF-alpha) (Tumor necrosis factor ligand superfamily member 2) (TNF-a) [Cleaved into: Tumor necrosis factor, membrane form (N-terminal fragment) (NTF); Intracellular domain 1 (ICD1); Intracellular domain 2 (ICD2); C-domain 1; C-domain 2; Tumor necrosis factor, soluble form]	P01375	5
ENST00000229022	VDR	GP2 (differentiation)	Vitamin D3 receptor (VDR) (1,25-dihydroxyvitamin D3 receptor) (Nuclear receptor subfamily 1 group I member 1)	P11473	5
ENST00000258411	WNT10A	GP2 (differentiation)	Protein Wnt-10a	Q9GZT5	5
ENST00000388813	ADGRG1	GP2 (differentiation)	Adhesion G-protein coupled receptor G1 (G-protein coupled receptor 56) (Serpentine receptor cyt28) [Cleaved into: ADGRG1 N-terminal fragment (ADGRG1 NT) (GPR56 N-terminal fragment) (GPR56 NT) (GPR56(N)) (GPR56 extracellular subunit) (GPR56 subunit alpha); ADGRG1 C-terminal fragment (ADGRG1-CT) (GPR56 C-terminal fragment) (GPR56 CT) (GPR56(C)) (GPR56 seven-transmembrane subunit) (GPR56 7TM) (GPR56…	Q9Y653	4
ENST00000345060	ADRB3	GP2 (differentiation)	Beta-3 adrenergic receptor (Beta-3 adrenoreceptor) (Beta-3 adrenoceptor)	P13945	4
ENST00000356613	ARC	GP2 (differentiation)	Activity-regulated cytoskeleton-associated protein (ARC/ARG3.1) (mArc) (Activity-regulated gene 3.1 protein homolog) (Arg3.1)	Q7LC44	4
ENST00000361216	ATP1A2	GP2 (differentiation)	Sodium/potassium-transporting ATPase subunit alpha-2 (Na(+)/K(+) ATPase alpha-2 subunit) (EC 3.6.3.9) (Na(+)/K(+) ATPase alpha(+) subunit) (Sodium pump subunit alpha-2)	P50993	4
ENST00000381020	CDX2	GP2 (differentiation)	Homeobox protein CDX-2 (Caudal-type homeobox protein 2)	Q99626	4
ENST00000369499	CNR1	GP2 (differentiation)	Cannabinoid receptor 1 (CB-R) (CB1) (Brain-type cannabinoid receptor)	P21554	4
ENST00000524983	DBX1	GP2 (differentiation)	Homeobox protein DBX1 (Developing brain homeobox protein 1)	A6NMT0	4
ENST00000355667	DNM2	GP2 (differentiation)	Dynamin-2 (EC 3.6.5.5) (Dynamin UDNM)	P50570	4
ENST00000287934	FZD1	GP2 (differentiation)	Frizzled-1 (Fz-1) (mFz1)	Q9UP38	4
ENST00000371546	GRIN1	GP2 (differentiation)	Glutamate receptor ionotropic, NMDA 1 (GluN1) (Glutamate [NMDA] receptor subunit zeta-1) (N-methyl-D-aspartate receptor subunit NR1) (NMD-R1)	Q05586	4
ENST00000231188	GRM6	GP2 (differentiation)	Metabotropic glutamate receptor 6 (mGluR6)	O15303	4
ENST00000239165	HOXB7	GP2 (differentiation)	Homeobox protein Hox-B7 (Homeobox protein Hox-2.3) (Homeobox protein MH-22B) (Homeobox protein MuB1)	P09629	4
ENST00000373467	HPCA	GP2 (differentiation)	Neuron-specific calcium-binding protein hippocalcin	P84074	4
ENST00000252321	KCNA5	GP2 (differentiation)	Potassium voltage-gated channel subfamily A member 5 (Voltage-gated potassium channel subunit Kv1.5) (KV1-5)	P22460	4
ENST00000155840	KCNQ1	GP2 (differentiation)	Potassium voltage-gated channel subfamily KQT member 1 (IKs producing slow voltage-gated potassium channel subunit alpha KvLQT1) (KQT-like 1) (Voltage-gated potassium channel subunit Kv7.1)	P51787	4
ENST00000249075	LIF	GP2 (differentiation)	Leukemia inhibitory factor (LIF) (Differentiation-stimulating factor) (D factor)	P15018	4
ENST00000528054	LTB4R2	GP2 (differentiation)	Leukotriene B4 receptor 2 (LTB4-R 2) (LTB4-R2) (Leukotriene B4 receptor BLT2)	Q9NPC1	4
ENST00000377970	MYC	GP2 (differentiation)	Myc proto-oncogene protein (Proto-oncogene c-Myc) (Transcription factor p64)	P01106	4
ENST00000344586	NKX2-3	GP2 (differentiation)	Homeobox protein Nkx-2.3 (Homeobox protein NK-2 homolog 3) (Homeobox protein NK-2 homolog C) (Nkx2-C)	Q8TAU0	4
ENST00000368196	NTRK1	GP2 (differentiation)	High affinity nerve growth factor receptor (EC 2.7.10.1) (Neurotrophic tyrosine kinase receptor type 1)	P04629	4
ENST00000263334	PAX8	GP2 (differentiation)	Paired box protein Pax-8	Q06710	4
ENST00000381033	PDX1	GP2 (differentiation)	Pancreas/duodenum homeobox protein 1 (Insulin promoter factor 1) (IPF-1) (Islet/duodenum homeobox 1) (IDX-1) (Somatostatin-transactivating factor 1) (STF-1)	P52945	4
ENST00000332509	PLA2G6	GP2 (differentiation)	85/88 kDa calcium-independent phospholipase A2 (CaI-PLA2) (EC 3.1.1.4) (Group VI phospholipase A2) (GVI PLA2) (Intracellular membrane-associated calcium-independent phospholipase A2 beta) (iPLA2-beta) (Patatin-like phospholipase domain-containing protein 9) (PNPLA9)	O60733	4
ENST00000370179	PPDPF	GP2 (differentiation)	Pancreatic progenitor cell differentiation and proliferation factor (Exocrine differentiation and proliferation factor)	Q9H3Y8	4
ENST00000308677	PRKACA	GP2 (differentiation)	cAMP-dependent protein kinase catalytic subunit alpha (PKA C-alpha) (EC 2.7.11.11)	P17612	4
ENST00000313049	PTH1R	GP2 (differentiation)	Parathyroid hormone/parathyroid hormone-related peptide receptor (PTH/PTHrP type I receptor) (PTH/PTHr receptor) (Parathyroid hormone 1 receptor) (PTH1 receptor)	Q03431	4
ENST00000481739	RXRA	GP2 (differentiation)	Retinoic acid receptor RXR-alpha (Nuclear receptor subfamily 2 group B member 1) (Retinoid X receptor alpha)	P19793	4
ENST00000305352	S1PR1	GP2 (differentiation)	Sphingosine 1-phosphate receptor 1 (S1P receptor 1) (S1P1) (Endothelial differentiation G-protein coupled receptor 1) (Lysophospholipid receptor B1) (Sphingosine 1-phosphate receptor Edg-1) (S1P receptor Edg-1) (CD antigen CD363)	P21453	4
ENST00000340356	SOX18	GP2 (differentiation)	Transcription factor SOX-18	P35713	4
ENST00000344051	SPINT1	GP2 (differentiation)	Kunitz-type protease inhibitor 1 (Hepatocyte growth factor activator inhibitor type 1) (HAI-1)	O43278	4
ENST00000358208	SRC	GP2 (differentiation)	Neuronal proto-oncogene tyrosine-protein kinase Src (EC 2.7.10.2) (Proto-oncogene c-Src) (pp60c-src) (p60-Src)	P12931	4
ENST00000215095	STX1B	GP2 (differentiation)	Syntaxin-1B	P61266	4
ENST00000305249	TACR1	GP2 (differentiation)	Substance-P receptor (SPR) (NK-1 receptor) (NK-1R) (Tachykinin receptor 1)	P25103	4
ENST00000373306	TACR2	GP2 (differentiation)	Substance-K receptor (SKR) (NK-2 receptor) (NK-2R) (Neurokinin A receptor) (Tachykinin receptor 2)	P21452	4
ENST00000399756	TRPV1	GP2 (differentiation)	Transient receptor potential cation channel subfamily V member 1 (TrpV1) (Osm-9-like TRP channel 1) (OTRPC1) (Vanilloid receptor 1)	Q8NER1	4
ENST00000316333	UNCX	GP2 (differentiation)	Homeobox protein unc-4 homolog (Homeobox protein Uncx4.1)	A6NJT0	4
ENST00000277905	VAX1	GP2 (differentiation)	Ventral anterior homeobox 1	Q5SQQ9	4
ENST00000301061	WNT10B	GP2 (differentiation)	Protein Wnt-10b (Protein Wnt-12)	O00744	4
ENST00000282928	ZIC1	GP2 (differentiation)	Zinc finger protein ZIC 1 (Zinc finger protein of the cerebellum 1)	Q15915	4
ENST00000252699	ACTN4	GP2 (differentiation)	Alpha-actinin-4 (Non-muscle alpha-actinin 4)	O43707	3
ENST00000330055	ADRA2C	GP2 (differentiation)	Alpha-2C adrenergic receptor (Alpha-2 adrenergic receptor subtype C4) (Alpha-2C adrenoreceptor) (Alpha-2C adrenoceptor) (Alpha-2CAR)	P18825	3
ENST00000311278	AKT2	GP2 (differentiation)	RAC-beta serine/threonine-protein kinase (EC 2.7.11.1) (Protein kinase Akt-2) (Protein kinase B beta) (PKB beta) (RAC-PK-beta)	P31751	3
ENST00000199280	AQP2	GP2 (differentiation)	Aquaporin-2 (AQP-2) (ADH water channel) (Aquaporin-CD) (AQP-CD) (Collecting duct water channel protein) (WCH-CD) (Water channel protein for renal collecting duct)	P41181	3
ENST00000315520	AQP6	GP2 (differentiation)	Aquaporin-6 (AQP-6)	Q13520	3
ENST00000352480	ASS1	GP2 (differentiation)	Argininosuccinate synthase (EC 6.3.4.5) (Citrulline--aspartate ligase)	P00966	3
ENST00000290551	BTG2	GP2 (differentiation)	Protein BTG2 (BTG family member 2) (NGF-inducible protein TIS21)	P78543	3
ENST00000261751	CHRNB4	GP2 (differentiation)	Neuronal acetylcholine receptor subunit beta-4	P30926	3
ENST00000286301	CSF1R	GP2 (differentiation)	Macrophage colony-stimulating factor 1 receptor (CSF-1 receptor) (CSF-1-R) (CSF-1R) (M-CSF-R) (EC 2.7.10.1) (Proto-oncogene c-Fms) (CD antigen CD115)	P07333	3
ENST00000259622	DMRT2	GP2 (differentiation)	Doublesex- and mab-3-related transcription factor 2 (Doublesex-like 2 protein) (Terra)	Q9Y5R5	3
ENST00000204961	EFNB1	GP2 (differentiation)	Ephrin-B1 (CEK5 receptor ligand) (CEK5-L) (ELK ligand) (ELK-L) (EPH-related receptor tyrosine kinase ligand 2) (LERK-2) (Stimulated by retinoic acid gene 1 protein)	P98172	3
ENST00000242480	EGR2	GP2 (differentiation)	E3 SUMO-protein ligase EGR2 (EC 6.3.2.-) (Early growth response protein 2) (EGR-2) (Zinc finger protein Krox-20)	P11161	3
ENST00000391945	ERCC2	GP2 (differentiation)	TFIIH basal transcription factor complex helicase XPD subunit (EC 3.6.4.12) (CXPD) (DNA excision repair protein ERCC-2) (DNA repair protein complementing XP-D cells) (Xeroderma pigmentosum group D-complementing protein)	P18074	3
ENST00000248076	F2RL3	GP2 (differentiation)	Proteinase-activated receptor 4 (PAR-4) (Coagulation factor II receptor-like 3) (Thrombin receptor-like 3)	Q96RI0	3
ENST00000327809	FFAR3	GP2 (differentiation)	Free fatty acid receptor 3 (G-protein coupled receptor 41)	O14843	3
ENST00000222308	FKBP8	GP2 (differentiation)	Peptidyl-prolyl cis-trans isomerase FKBP8 (PPIase FKBP8) (EC 5.2.1.8) (38 kDa FK506-binding protein) (38 kDa FKBP) (FKBP-38) (mFKBP38) (FK506-binding protein 8) (FKBP-8) (FKBPR38) (Rotamase)	Q14318	3
ENST00000360319	FLNA	GP2 (differentiation)	Filamin-A (FLN-A) (Actin-binding protein 280) (ABP-280) (Alpha-filamin) (Endothelial actin-binding protein) (Filamin-1) (Non-muscle filamin)	P21333	3
ENST00000581492	GDF2	GP2 (differentiation)	Growth/differentiation factor 2 (GDF-2) (Bone morphogenetic protein 9) (BMP-9)	Q9UK05	3
ENST00000435360	GFAP	GP2 (differentiation)	Glial fibrillary acidic protein (GFAP)	P14136	3
ENST00000264039	GPC1	GP2 (differentiation)	Glypican-1 [Cleaved into: Secreted glypican-1]	P35052	3
ENST00000319838	GPR35	GP2 (differentiation)	G-protein coupled receptor 35 (Kynurenic acid receptor) (KYNA receptor)	Q9HC97	3
ENST00000367282	GPR37L1	GP2 (differentiation)	Prosaposin receptor GPR37L1 (Endothelin B receptor-like protein 2) (ETBR-LP-2) (G-protein coupled receptor 37-like 1)	O60883	3
ENST00000373091	GRIK3	GP2 (differentiation)	Glutamate receptor ionotropic, kainate 3 (GluK3) (Glutamate receptor 7) (GluR-7) (GluR7)	Q13003	3
ENST00000053469	GUCA1A	GP2 (differentiation)	Guanylyl cyclase-activating protein 1 (GCAP 1) (Guanylate cyclase activator 1A)	P43080	3
ENST00000222728	HOXA6	GP2 (differentiation)	Homeobox protein Hox-A6 (Homeobox protein Hox-1.2) (Homeobox protein M5-4)	P31267	3
ENST00000332503	HOXB4	GP2 (differentiation)	Homeobox protein Hox-B4 (Homeobox protein Hox-2.6)	P17483	3
ENST00000239151	HOXB5	GP2 (differentiation)	Homeobox protein Hox-B5 (Homeobox protein H24.1) (Homeobox protein Hox-2.1) (Homeobox protein Mu-1)	P09067	3
ENST00000311177	HOXB9	GP2 (differentiation)	Homeobox protein Hox-B9 (Homeobox protein Hox-2.5)	P17482	3
ENST00000303450	HOXC9	GP2 (differentiation)	Homeobox protein Hox-C9 (Homeobox protein Hox-3.2)	P31274	3
ENST00000374619	HTR1D	GP2 (differentiation)	5-hydroxytryptamine receptor 1D (5-HT-1D) (5-HT1D) (Serotonin receptor 1D)	P28221	3
ENST00000374561	ID3	GP2 (differentiation)	DNA-binding protein inhibitor ID-3 (ID-like protein inhibitor HLH 462) (Inhibitor of DNA binding 3) (Inhibitor of differentiation 3)	Q02535	3
ENST00000320990	IRX5	GP2 (differentiation)	Iroquois-class homeodomain protein IRX-5 (Homeodomain protein IRXB2) (Iroquois homeobox protein 5)	P78411	3
ENST00000200181	ITGB4	GP2 (differentiation)	Integrin beta-4 (CD antigen CD104)	P16144	3
ENST00000284262	JPH3	GP2 (differentiation)	Junctophilin-3 (JP-3) (Junctophilin type 3)	Q8WXH2	3
ENST00000225916	KAT2A	GP2 (differentiation)	Histone acetyltransferase KAT2A (EC 2.3.1.48) (General control of amino acid synthesis protein 5-like 2) (Histone acetyltransferase GCN5) (MmGCN5) (Lysine acetyltransferase 2A)	Q92830	3
ENST00000382545	KCNA1	GP2 (differentiation)	Potassium voltage-gated channel subfamily A member 1 (MBK1) (MKI) (Voltage-gated potassium channel subunit Kv1.1)	Q09470	3
ENST00000302909	KCNK3	GP2 (differentiation)	Potassium channel subfamily K member 3 (Acid-sensitive potassium channel protein TASK-1) (Cardiac two pore background K(+) channel) (TWIK-related acid-sensitive K(+) channel 1) (Two pore potassium channel KT3.1) (Two pore K(+) channel KT3.1) (cTBAK-1)	O14649	3
ENST00000308868	LEP	GP2 (differentiation)	Leptin (Obesity factor)	P41159	3
ENST00000329492	MAPK8IP2	GP2 (differentiation)	C-Jun-amino-terminal kinase-interacting protein 2 (JIP-2) (JNK-interacting protein 2) (Islet-brain-2) (IB-2) (JNK MAP kinase scaffold protein 2) (Mitogen-activated protein kinase 8-interacting protein 2)	Q13387	3
ENST00000243911	MC3R	GP2 (differentiation)	Melanocortin receptor 3 (MC3-R)	P41968	3
ENST00000261797	NDST1	GP2 (differentiation)	Bifunctional heparan sulfate N-deacetylase/N-sulfotransferase 1 (EC 2.8.2.8) (Glucosaminyl N-deacetylase/N-sulfotransferase 1) (NDST-1) (N-heparan sulfate sulfotransferase 1) (N-HSST 1) ([Heparan sulfate]-glucosamine N-sulfotransferase 1) (HSNST 1) [Includes: Heparan sulfate N-deacetylase 1 (EC 3.-.-.-); Heparan sulfate N-sulfotransferase 1 (EC 2.8.2.-)]	P52848	3
ENST00000314744	NEUROG1	GP2 (differentiation)	Neurogenin-1 (NGN-1) (Helix-loop-helix protein mATH-4C) (mATH4C) (Neurogenic basic-helix-loop-helix protein) (Neurogenic differentiation factor 3) (NeuroD3)	Q92886	3
ENST00000242462	NEUROG3	GP2 (differentiation)	Neurogenin-3 (NGN-3) (Helix-loop-helix protein mATH-4B) (mATH4B) (Protein atonal homolog 5)	Q9Y4Z2	3
ENST00000376468	NPPB	GP2 (differentiation)	Natriuretic peptides B (Gamma-brain natriuretic peptide) [Cleaved into: Brain natriuretic peptide (BNP)]	P16860	3
ENST00000368680	NPR1	GP2 (differentiation)	Atrial natriuretic peptide receptor 1 (EC 4.6.1.2) (Atrial natriuretic peptide receptor type A) (ANP-A) (ANPR-A) (NPR-A) (Guanylate cyclase A) (GC-A)	P16066	3
ENST00000378970	NR0B1	GP2 (differentiation)	Nuclear receptor subfamily 0 group B member 1 (Nuclear receptor DAX-1)	P51843	3
ENST00000373588	NR5A1	GP2 (differentiation)	Steroidogenic factor 1 (SF-1) (STF-1) (Adrenal 4-binding protein) (Embryonal LTR-binding protein) (ELP) (Embryonal long terminal repeat-binding protein) (Fushi tarazu factor homolog 1) (Nuclear receptor subfamily 5 group A member 1) (Steroid hormone receptor Ad4BP) (Steroid hydroxylase positive regulator)	Q13285	3
ENST00000367734	OLIG3	GP2 (differentiation)	Oligodendrocyte transcription factor 3 (Oligo3) (Class B basic helix-loop-helix protein 7) (bHLHb7) (Oligodendrocyte-specific bHLH transcription factor 3)	Q7RTU3	3
ENST00000306422	OTP	GP2 (differentiation)	Homeobox protein orthopedia	Q5XKR4	3
ENST00000264560	PALM	GP2 (differentiation)	Paralemmin-1 (Paralemmin)	O75781	3
ENST00000610440	PCGF2	GP2 (differentiation)	Polycomb group RING finger protein 2 (DNA-binding protein Mel-18) (Melanoma nuclear protein 18) (RING finger protein 110) (Zinc finger protein 144) (Zfp-144)	P35227	3
ENST00000393409	PLXNA1	GP2 (differentiation)	Plexin-A1 (Plex 1) (Plexin-1)	Q9UIW2	3
ENST00000328345	POU3F2	GP2 (differentiation)	POU domain, class 3, transcription factor 2 (Brain-specific homeobox/POU domain protein 2) (Brain-2) (Brn-2) (Nervous system-specific octamer-binding transcription factor N-Oct-3) (Octamer-binding protein 7) (Oct-7) (Octamer-binding transcription factor 7) (OTF-7)	P20265	3
ENST00000230732	POU4F3	GP2 (differentiation)	POU domain, class 4, transcription factor 3 (Brain-specific homeobox/POU domain protein 3C) (Brain-3C) (Brn-3C) (Brn-3.1)	Q15319	3
ENST00000308304	PROP1	GP2 (differentiation)	Homeobox protein prophet of Pit-1 (PROP-1) (Pituitary-specific homeodomain factor)	O75360	3
ENST00000302472	PTGER4	GP2 (differentiation)	Prostaglandin E2 receptor EP4 subtype (PGE receptor EP4 subtype) (PGE2 receptor EP4 subtype) (Prostanoid EP4 receptor)	P35408	3
ENST00000291294	PTGIR	GP2 (differentiation)	Prostacyclin receptor (Prostaglandin I2 receptor) (PGI receptor) (PGI2 receptor) (Prostanoid IP receptor)	P43119	3
ENST00000318974	PTPN6	GP2 (differentiation)	Tyrosine-protein phosphatase non-receptor type 6 (EC 3.1.3.48) (70Z-SHP) (Hematopoietic cell protein-tyrosine phosphatase) (PTPTY-42) (Protein-tyrosine phosphatase 1C) (PTP-1C) (SH-PTP1) (SHP-1)	P29350	3
ENST00000308639	RELA	GP2 (differentiation)	Transcription factor p65 (Nuclear factor NF-kappa-B p65 subunit) (Nuclear factor of kappa light polypeptide gene enhancer in B-cells 3)	Q04206	3
ENST00000305476	SEMA4C	GP2 (differentiation)	Semaphorin-4C (M-Sema F) (Semaphorin-C-like 1) (Sema I) (Semaphorin I)	Q9C0C4	3
ENST00000586582	SEMA6B	GP2 (differentiation)	Semaphorin-6B (Semaphorin VIB) (Sema VIB) (Semaphorin-N) (Sema N)	Q9H3T3	3
ENST00000261918	SEMA7A	GP2 (differentiation)	Semaphorin-7A (Semaphorin-K1) (Sema K1) (Semaphorin-L) (Sema L) (CD antigen CD108)	O75326	3
ENST00000293441	SHANK1	GP2 (differentiation)	SH3 and multiple ankyrin repeat domains protein 1 (Shank1)	Q9Y566	3
ENST00000249396	SIRT2	GP2 (differentiation)	NAD-dependent protein deacetylase sirtuin-2 (EC 3.5.1.-) (Regulatory protein SIR2 homolog 2) (SIR2-like protein 2) (mSIR2L2)	Q8IXJ6	3
ENST00000216568	SLC8A3	GP2 (differentiation)	Sodium/calcium exchanger 3 (Na(+)/Ca(2+)-exchange protein 3) (Solute carrier family 8 member 3)	P57103	3
ENST00000262188	SMARCD3	GP2 (differentiation)	SWI/SNF-related matrix-associated actin-dependent regulator of chromatin subfamily D member 3 (60 kDa BRG-1/Brm-associated factor subunit C) (BRG1-associated factor 60C) (BAF60C) (mBAF60c)	Q6STE5	3
ENST00000278742	ST14	GP2 (differentiation)	Suppressor of tumorigenicity 14 protein homolog (EC 3.4.21.109) (Epithin) (Serine protease 14)	Q9Y5Y6	3
ENST00000222812	STX1A	GP2 (differentiation)	Syntaxin-1A (Neuron-specific antigen HPC-1)	Q16623	3
ENST00000359930	SULF2	GP2 (differentiation)	Extracellular sulfatase Sulf-2 (mSulf-2) (EC 3.1.6.-)	Q8IWU5	3
ENST00000263846	SYT7	GP2 (differentiation)	Synaptotagmin-7 (Synaptotagmin VII) (SytVII)	O43581	3
ENST00000371225	TACSTD2	GP2 (differentiation)	Tumor-associated calcium signal transducer 2 (Cell surface glycoprotein Trop-2)	P09758	3
ENST00000279386	TBX6	GP2 (differentiation)	T-box transcription factor TBX6 (T-box protein 6)	O95947	3
ENST00000333684	TH	GP2 (differentiation)	Tyrosine 3-monooxygenase (EC 1.14.16.2) (Tyrosine 3-hydroxylase) (TH)	P07101	3
ENST00000284240	THY1	GP2 (differentiation)	Thy-1 membrane glycoprotein (Thy-1 antigen) (CD antigen CD90)	P04216	3
ENST00000261740	TRPV4	GP2 (differentiation)	Transient receptor potential cation channel subfamily V member 4 (TrpV4) (Osm-9-like TRP channel 4) (OTRPC4) (Transient receptor potential protein 12) (TRP12) (Vanilloid receptor-like channel 2) (Vanilloid receptor-like protein 2) (Vanilloid receptor-related osmotically-activated channel) (VR-OAC)	Q9HBA0	3
ENST00000234392	VAX2	GP2 (differentiation)	Ventral anterior homeobox 2 (Ventral retina homeodomain protein)	Q9UIW0	3
ENST00000310594	WNT5B	GP2 (differentiation)	Protein Wnt-5b	Q9H1J7	3
ENST00000336440	ZFP36L1	GP2 (differentiation)	mRNA decay activator protein ZFP36L1 (Butyrate response factor 1) (TPA-induced sequence 11b) (Zinc finger protein 36, C3H1 type-like 1) (ZFP36-like 1)	Q07352	3
ENST00000268251	ABAT	GP2 (differentiation)	4-aminobutyrate aminotransferase, mitochondrial (EC 2.6.1.19) ((S)-3-amino-2-methylpropionate transaminase) (EC 2.6.1.22) (GABA aminotransferase) (GABA-AT) (Gamma-amino-N-butyrate transaminase) (GABA transaminase) (GABA-T) (L-AIBAT)	P80404	2
ENST00000285930	AKR1B1	GP2 (differentiation)	Aldose reductase (AR) (EC 1.1.1.21) (Aldehyde reductase)	P15121	2
ENST00000374832	ALPL	GP2 (differentiation)	Alkaline phosphatase, tissue-nonspecific isozyme (AP-TNAP) (TNSALP) (EC 3.1.3.1) (Alkaline phosphatase 2) (Alkaline phosphatase liver/bone/kidney isozyme)	P05186	2
ENST00000323927	ANAPC2	GP2 (differentiation)	Anaphase-promoting complex subunit 2 (APC2) (Cyclosome subunit 2)	Q9UJX6	2
ENST00000269260	ARRB2	GP2 (differentiation)	Beta-arrestin-2 (Arrestin beta-2)	P32121	2
ENST00000302102	ATP1A3	GP2 (differentiation)	Sodium/potassium-transporting ATPase subunit alpha-3 (Na(+)/K(+) ATPase alpha-3 subunit) (EC 3.6.3.9) (Na(+)/K(+) ATPase alpha(III) subunit) (Sodium pump subunit alpha-3)	P13637	2
ENST00000250111	ATP1B2	GP2 (differentiation)	Sodium/potassium-transporting ATPase subunit beta-2 (Adhesion molecule in glia) (AMOG) (Sodium/potassium-dependent ATPase subunit beta-2)	P14415	2
ENST00000367126	AVPR1B	GP2 (differentiation)	Vasopressin V1b receptor (V1bR) (AVPR V1b) (AVPR V3) (Antidiuretic hormone receptor 1b) (Vasopressin V3 receptor)	P47901	2
ENST00000253968	BARX1	GP2 (differentiation)	Homeobox protein BarH-like 1	Q9HBU1	2
ENST00000334801	BCL9L	GP2 (differentiation)	B-cell CLL/lymphoma 9-like protein (B-cell lymphoma 9-like protein) (BCL9-like protein) (BCL9-related beta-catenin-binding protein) (Protein BCL9-2)	Q86UU0	2
ENST00000283147	BMP6	GP2 (differentiation)	Bone morphogenetic protein 6 (BMP-6) (VG-1-related protein) (VGR-1)	P22004	2
ENST00000339142	C1QTNF1	GP2 (differentiation)	Complement C1q tumor necrosis factor-related protein 1 (Putative secreted protein ZSIG37)	Q9BXJ1	2
ENST00000355085	C5AR1	GP2 (differentiation)	C5a anaphylatoxin chemotactic receptor 1 (C5a anaphylatoxin chemotactic receptor) (C5a-R) (C5aR) (CD antigen CD88)	P21730	2
ENST00000266039	CACNA2D2	GP2 (differentiation)	Voltage-dependent calcium channel subunit alpha-2/delta-2 (Protein ducky) (Voltage-gated calcium channel subunit alpha-2/delta-2) [Cleaved into: Voltage-dependent calcium channel subunit alpha-2-2; Voltage-dependent calcium channel subunit delta-2]	Q9NY47	2
ENST00000262138	CACNG4	GP2 (differentiation)	Voltage-dependent calcium channel gamma-4 subunit (Neuronal voltage-gated calcium channel gamma-4 subunit) (Transmembrane AMPAR regulatory protein gamma-4) (TARP gamma-4)	Q9UBN1	2
ENST00000307139	CACNG5	GP2 (differentiation)	Voltage-dependent calcium channel gamma-5 subunit (Neuronal voltage-gated calcium channel gamma-5 subunit) (Transmembrane AMPAR regulatory protein gamma-5) (TARP gamma-5)	Q9UF02	2
ENST00000222212	CACNG7	GP2 (differentiation)	Voltage-dependent calcium channel gamma-7 subunit (Neuronal voltage-gated calcium channel gamma-7 subunit) (Transmembrane AMPAR regulatory protein gamma-7) (TARP gamma-7)	P62955	2
ENST00000219197	CBLN1	GP2 (differentiation)	Cerebellin-1 (Brain protein D3) (Precerebellin) [Cleaved into: Cerebellin (CER); [des-Ser1]-cerebellin (des-Ser1-cerebellin)]	P23435	2
ENST00000433765	CHRM4	GP2 (differentiation)	Muscarinic acetylcholine receptor M4 (Mm4 mAChR)	P08173	2
ENST00000303694	CHST11	GP2 (differentiation)	Carbohydrate sulfotransferase 11 (EC 2.8.2.5) (Chondroitin 4-O-sulfotransferase 1) (Chondroitin 4-sulfotransferase 1) (C4S-1) (C4ST-1) (C4ST1)	Q9NPF2	2
ENST00000331433	CLCNKA	GP2 (differentiation)	Chloride channel protein ClC-Ka (Chloride channel Ka) (ClC-K1)	P51800	2
ENST00000375667	CLCNKB	GP2 (differentiation)	Chloride channel protein ClC-Kb (Chloride channel Kb) (ClC-K2)	P51801	2
ENST00000333496	CLN3	GP2 (differentiation)	Battenin (Protein CLN3)	Q13286	2
ENST00000311445	CNIH2	GP2 (differentiation)	Protein cornichon homolog 2 (CNIH-2) (Cornichon family AMPA receptor auxiliary protein 2) (Cornichon-like protein)	Q6PI25	2
ENST00000377075	CNNM4	GP2 (differentiation)	Metal transporter CNNM4 (Ancient conserved domain-containing protein 4) (mACDP4) (Cyclin-M4)	Q6P4Q7	2
ENST00000393888	CNP	GP2 (differentiation)	2',3'-cyclic-nucleotide 3'-phosphodiesterase (CNP) (CNPase) (EC 3.1.4.37)	P09543	2
ENST00000219150	CORO1A	GP2 (differentiation)	Coronin-1A (Coronin-like protein A) (Clipin-A) (Coronin-like protein p57) (Tryptophan aspartate-containing coat protein) (TACO)	P31146	2
ENST00000324989	CRMP1	GP2 (differentiation)	Dihydropyrimidinase-related protein 1 (DRP-1) (Collapsin response mediator protein 1) (CRMP-1) (Unc-33-like phosphoprotein 3) (ULIP-3)	Q14194	2
ENST00000279488	DUSP6	GP2 (differentiation)	Dual specificity protein phosphatase 6 (EC 3.1.3.16) (EC 3.1.3.48) (Mitogen-activated protein kinase phosphatase 3) (MAP kinase phosphatase 3) (MKP-3)	Q16828	2
ENST00000372587	EDN2	GP2 (differentiation)	Endothelin-2 (ET-2) (Preproendothelin-2) (PPET2) (Vasoactive intestinal contractor) (VIC)	P20800	2
ENST00000309311	EEF2	GP2 (differentiation)	Elongation factor 2 (EF-2)	P13639	2
ENST00000269571	ERBB2	GP2 (differentiation)	Receptor tyrosine-protein kinase erbB-2 (EC 2.7.10.1) (Proto-oncogene Neu) (Proto-oncogene c-ErbB-2) (p185erbB2) (CD antigen CD340)	P04626	2
ENST00000219368	FA2H	GP2 (differentiation)	Fatty acid 2-hydroxylase (EC 1.-.-.-) (Fatty acid alpha-hydroxylase)	Q7L5A8	2
ENST00000592554	FAM20A	GP2 (differentiation)	Pseudokinase FAM20A	Q96MK3	2
ENST00000313766	FAM20C	GP2 (differentiation)	Extracellular serine/threonine protein kinase FAM20C (EC 2.7.11.1) (Dentin matrix protein 4) (DMP-4) (Golgi-enriched fraction casein kinase) (GEF-CK)	Q8IXL6	2
ENST00000264748	FGFRL1	GP2 (differentiation)	Fibroblast growth factor receptor-like 1 (FGF receptor-like protein 1) (Fibroblast growth factor receptor 5) (FGFR-5)	Q8N441	2
ENST00000306268	FOXI1	GP2 (differentiation)	Forkhead box protein I1	Q12951	2
ENST00000286201	FZD7	GP2 (differentiation)	Frizzled-7 (Fz-7) (mFz7)	O75084	2
ENST00000344575	FZD9	GP2 (differentiation)	Frizzled-9 (Fz-9) (mFz3) (mFz9) (CD antigen CD349)	O00144	2
ENST00000252997	GATA5	GP2 (differentiation)	Transcription factor GATA-5 (GATA-binding factor 5)	Q9BWX5	2
ENST00000274721	GFRA3	GP2 (differentiation)	GDNF family receptor alpha-3 (GDNF receptor alpha-3) (GDNFR-alpha-3) (GFR-alpha-3)	O60609	2
ENST00000078429	GNA11	GP2 (differentiation)	Guanine nucleotide-binding protein subunit alpha-11 (G alpha-11) (G-protein subunit alpha-11)	P29992	2
ENST00000232461	GNAT1	GP2 (differentiation)	Guanine nucleotide-binding protein G(t) subunit alpha-1 (Transducin alpha-1 chain)	P11488	2
ENST00000272644	GPR17	GP2 (differentiation)	Uracil nucleotide/cysteinyl leukotriene receptor (UDP/CysLT receptor) (G-protein coupled receptor 17)	Q13304	2
ENST00000323040	GPR4	GP2 (differentiation)	G-protein coupled receptor 4	P46093	2
ENST00000262895	GRIK5	GP2 (differentiation)	Glutamate receptor ionotropic, kainate 5 (GluK5) (Glutamate receptor KA-2) (KA2) (Glutamate receptor gamma-2) (GluR gamma-2)	Q16478	2
ENST00000222330	GSK3A	GP2 (differentiation)	Glycogen synthase kinase-3 alpha (GSK-3 alpha) (EC 2.7.11.26) (Serine/threonine-protein kinase GSK3A) (EC 2.7.11.1)	P49840	2
ENST00000368358	HCN3	GP2 (differentiation)	Potassium/sodium hyperpolarization-activated cyclic nucleotide-gated channel 3 (Hyperpolarization-activated cation channel 3) (HAC-3)	Q9P1Z3	2
ENST00000373706	HCRTR1	GP2 (differentiation)	Orexin receptor type 1 (Ox-1-R) (Ox1-R) (Ox1R) (Hypocretin receptor type 1)	O43613	2
ENST00000345617	HDAC4	GP2 (differentiation)	Histone deacetylase 4 (HD4) (EC 3.5.1.98)	P56524	2
ENST00000377898	HES3	GP2 (differentiation)	Transcription factor HES-3 (Hairy and enhancer of split 3)	Q5TGS1	2
ENST00000339992	HMX2	GP2 (differentiation)	Homeobox protein HMX2 (Homeobox protein Nkx-5.2)	A2RU54	2
ENST00000357878	HMX3	GP2 (differentiation)	Homeobox protein HMX3 (Homeobox protein H6 family member 3) (Homeobox protein Nkx-5.1)	A6NHT5	2
ENST00000290295	HOXB13	GP2 (differentiation)	Homeobox protein Hox-B13	Q92826	2
ENST00000306324	HOXD4	GP2 (differentiation)	Homeobox protein Hox-D4 (Homeobox protein Hox-4.2) (Homeobox protein Hox-5.1)	P09016	2
ENST00000326152	HSD11B2	GP2 (differentiation)	Corticosteroid 11-beta-dehydrogenase isozyme 2 (EC 1.1.1.-) (11-beta-hydroxysteroid dehydrogenase type 2) (11-DH2) (11-beta-HSD2) (NAD-dependent 11-beta-hydroxysteroid dehydrogenase)	P80365	2
ENST00000323865	HTR1A	GP2 (differentiation)	5-hydroxytryptamine receptor 1A (5-HT-1A) (5-HT1A) (Serotonin receptor 1A)	P08908	2
ENST00000243786	INHA	GP2 (differentiation)	Inhibin alpha chain	P05111	2
ENST00000375856	IRS2	GP2 (differentiation)	Insulin receptor substrate 2 (IRS-2) (4PS)	Q9Y4H2	2
ENST00000302006	IRX1	GP2 (differentiation)	Iroquois-class homeodomain protein IRX-1 (Homeodomain protein IRXA1) (Iroquois homeobox protein 1)	P78414	2
ENST00000007722	ITGA3	GP2 (differentiation)	Integrin alpha-3 (CD49 antigen-like family member C) (Galactoprotein B3) (GAPB3) (VLA-3 subunit alpha) (CD antigen CD49c) [Cleaved into: Integrin alpha-3 heavy chain; Integrin alpha-3 light chain]	P26006	2
ENST00000374316	ITPR3	GP2 (differentiation)	Inositol 1,4,5-trisphosphate receptor type 3 (IP3 receptor isoform 3) (IP3R 3) (InsP3R3) (Type 3 inositol 1,4,5-trisphosphate receptor) (Type 3 InsP3 receptor)	Q14573	2
ENST00000371222	JUN	GP2 (differentiation)	Transcription factor AP-1 (AH119) (Activator protein 1) (AP1) (Proto-oncogene c-Jun) (V-jun avian sarcoma virus 17 oncogene homolog) (Jun A)	P05412	2
ENST00000369769	KCNA3	GP2 (differentiation)	Potassium voltage-gated channel subfamily A member 3 (MK3) (Voltage-gated potassium channel subunit Kv1.3)	P22001	2
ENST00000164247	KCNAB2	GP2 (differentiation)	Voltage-gated potassium channel subunit beta-2 (EC 1.1.1.-) (K(+) channel subunit beta-2) (Kv-beta-2) (Neuroimmune protein F5)	Q13303	2
ENST00000218176	KCND1	GP2 (differentiation)	Potassium voltage-gated channel subfamily D member 1 (Voltage-gated potassium channel subunit Kv4.1) (mShal)	Q9NSA2	2
ENST00000371571	KCNG1	GP2 (differentiation)	Potassium voltage-gated channel subfamily G member 1 (Voltage-gated potassium channel subunit Kv6.1)	Q9UIX4	2
ENST00000308251	KCNG4	GP2 (differentiation)	Potassium voltage-gated channel subfamily G member 4 (Voltage-gated potassium channel subunit Kv6.4)	Q8TDN1	2
ENST00000295225	KCNIP3	GP2 (differentiation)	Calsenilin (A-type potassium channel modulatory protein 3) (DRE-antagonist modulator) (DREAM) (Kv channel-interacting protein 3) (KChIP3)	Q9Y2W7	2
ENST00000331718	KCNJ12	GP2 (differentiation)	ATP-sensitive inward rectifier potassium channel 12 (Inward rectifier K(+) channel Kir2.2) (IRK-2) (Potassium channel, inwardly rectifying subfamily J member 12)	Q14500	2
ENST00000342291	KCNJ14	GP2 (differentiation)	ATP-sensitive inward rectifier potassium channel 14 (Inward rectifier K(+) channel Kir2.4) (IRK-4) (Potassium channel, inwardly rectifying subfamily J member 14)	Q9UNX9	2
ENST00000338350	KCNJ5	GP2 (differentiation)	G protein-activated inward rectifier potassium channel 4 (GIRK-4) (Cardiac inward rectifier) (CIR) (Heart KATP channel) (Inward rectifier K(+) channel Kir3.4) (KATP-1) (Potassium channel, inwardly rectifying subfamily J member 5)	P48544	2
ENST00000368088	KCNJ9	GP2 (differentiation)	G protein-activated inward rectifier potassium channel 3 (GIRK-3) (Inward rectifier K(+) channel Kir3.3) (Potassium channel, inwardly rectifying subfamily J member 9)	Q92806	2
ENST00000282146	KCNK13	GP2 (differentiation)	Potassium channel subfamily K member 13 (Tandem pore domain halothane-inhibited potassium channel 1) (THIK-1)	Q9HB14	2
ENST00000394525	KCNK4	GP2 (differentiation)	Potassium channel subfamily K member 4 (TWIK-related arachidonic acid-stimulated potassium channel protein) (TRAAK)	Q9NYG8	2
ENST00000306117	KCNS1	GP2 (differentiation)	Potassium voltage-gated channel subfamily S member 1 (Delayed-rectifier K(+) channel alpha subunit 1) (Voltage-gated potassium channel subunit Kv9.1)	Q96KK3	2
ENST00000287042	KCNS2	GP2 (differentiation)	Potassium voltage-gated channel subfamily S member 2 (Delayed-rectifier K(+) channel alpha subunit 2) (Voltage-gated potassium channel subunit Kv9.2)	Q9ULS6	2
ENST00000382082	KCNV2	GP2 (differentiation)	Potassium voltage-gated channel subfamily V member 2 (Voltage-gated potassium channel subunit Kv8.2)	Q8TDN2	2
ENST00000361198	LDB1	GP2 (differentiation)	LIM domain-binding protein 1 (LDB-1) (Carboxyl-terminal LIM domain-binding protein 2) (CLIM-2) (LIM domain-binding factor CLIM2) (mLdb1) (Nuclear LIM interactor)	Q86U70	2
ENST00000360215	LHFPL5	GP2 (differentiation)	Tetraspan membrane protein of hair cell stereocilia (Lipoma HMGIC fusion partner-like 5 protein)	Q8TAF8	2
ENST00000261731	LHX5	GP2 (differentiation)	LIM/homeobox protein Lhx5 (LIM homeobox protein 5)	Q9H2C1	2
ENST00000254231	LIN28A	GP2 (differentiation)	Protein lin-28 homolog A (Lin-28A) (Testis-expressed protein 17)	Q9H9Z2	2
ENST00000295057	LRRTM1	GP2 (differentiation)	Leucine-rich repeat transmembrane neuronal protein 1	Q86UE6	2
ENST00000327606	MC2R	GP2 (differentiation)	Adrenocorticotropic hormone receptor (ACTH receptor) (ACTH-R) (Adrenocorticotropin receptor) (Melanocortin receptor 2) (MC2-R)	Q01718	2
ENST00000312049	MEN1	GP2 (differentiation)	Menin	O00255	2
ENST00000356998	MFNG	GP2 (differentiation)	Beta-1,3-N-acetylglucosaminyltransferase manic fringe (EC 2.4.1.222) (O-fucosylpeptide 3-beta-N-acetylglucosaminyltransferase)	O00587	2
ENST00000366810	MIXL1	GP2 (differentiation)	Homeobox protein MIXL1 (Homeodomain protein MIX) (mMix) (MIX1 homeobox-like protein 1) (Mix.1 homeobox-like protein)	Q9H2W2	2
ENST00000372330	MMP9	GP2 (differentiation)	Matrix metalloproteinase-9 (MMP-9) (EC 3.4.24.35) (92 kDa gelatinase) (92 kDa type IV collagenase) (Gelatinase B) (GELB)	P14780	2
ENST00000307161	MTNR1A	GP2 (differentiation)	Melatonin receptor type 1A (Mel-1A-R) (Mel1a receptor)	P48039	2
ENST00000409619	MYO7A	GP2 (differentiation)	Unconventional myosin-VIIa	Q13402	2
ENST00000250003	MYOD1	GP2 (differentiation)	Myoblast determination protein 1	P15172	2
ENST00000258187	NDRG4	GP2 (differentiation)	Protein NDRG4 (N-myc downstream-regulated gene 4 protein) (Protein Ndr4)	Q9ULP0	2
ENST00000345716	NISCH	GP2 (differentiation)	Nischarin (Imidazoline receptor 1) (I-1) (IR1) (Imidazoline receptor I-1-like protein) (Imidazoline-1 receptor) (I1R)	Q9Y2I1	2
ENST00000263314	P2RX3	GP2 (differentiation)	P2X purinoceptor 3 (P2X3) (ATP receptor) (Purinergic receptor)	P56373	2
ENST00000338862	PCDH8	GP2 (differentiation)	Protocadherin-8 (Arcadlin) (Paraxial protocadherin)	O95206	2
ENST00000302118	PCSK9	GP2 (differentiation)	Proprotein convertase subtilisin/kexin type 9 (EC 3.4.21.-) (Neural apoptosis-regulated convertase 1) (NARC-1) (Proprotein convertase 9) (PC9) (Subtilisin/kexin-like protease PC9)	Q8NBP7	2
ENST00000255622	PDE6B	GP2 (differentiation)	Rod cGMP-specific 3',5'-cyclic phosphodiesterase subunit beta (GMP-PDE beta) (EC 3.1.4.35)	P35913	2
ENST00000421351	PERP	GP2 (differentiation)	p53 apoptosis effector related to PMP-22 (Keratinocyte-associated protein 1) (KCP-1)	Q96FX8	2
ENST00000244007	PLCG1	GP2 (differentiation)	1-phosphatidylinositol 4,5-bisphosphate phosphodiesterase gamma-1 (EC 3.1.4.11) (Phosphoinositide phospholipase C-gamma-1) (Phospholipase C-gamma-1) (PLC-gamma-1)	P19174	2
ENST00000359337	PLXNB2	GP2 (differentiation)	Plexin-B2	O15031	2
ENST00000281321	POU4F2	GP2 (differentiation)	POU domain, class 4, transcription factor 2 (Brain-specific homeobox/POU domain protein 3B) (Brain-3B) (Brn-3B) (Brn-3.2)	Q12837	2
ENST00000312989	PPP1CA	GP2 (differentiation)	Serine/threonine-protein phosphatase PP1-alpha catalytic subunit (PP-1A) (EC 3.1.3.16)	P62136	2
ENST00000378567	PRKCZ	GP2 (differentiation)	Protein kinase C zeta type (EC 2.7.11.13) (nPKC-zeta)	Q05513	2
ENST00000292513	PTGER1	GP2 (differentiation)	Prostaglandin E2 receptor EP1 subtype (PGE receptor EP1 subtype) (PGE2 receptor EP1 subtype) (Prostanoid EP1 receptor)	P34995	2
ENST00000298854	RAPSN	GP2 (differentiation)	43 kDa receptor-associated protein of the synapse (RAPsyn) (43 kDa postsynaptic protein) (Acetylcholine receptor-associated 43 kDa protein)	Q13702	2
ENST00000223271	RARRES2	GP2 (differentiation)	Retinoic acid receptor responder protein 2 (Chemerin)	Q99969	2
ENST00000310496	RFNG	GP2 (differentiation)	Beta-1,3-N-acetylglucosaminyltransferase radical fringe (EC 2.4.1.222) (O-fucosylpeptide 3-beta-N-acetylglucosaminyltransferase)	Q9Y644	2
ENST00000332298	RGS19	GP2 (differentiation)	Regulator of G-protein signaling 19 (RGS19)	P49795	2
ENST00000330120	RXFP3	GP2 (differentiation)	Relaxin-3 receptor 1 (RLN3 receptor 1) (G protein-coupled receptor SALPR homolog) (Relaxin family peptide receptor 3)	Q9NSD7	2
ENST00000246115	S1PR4	GP2 (differentiation)	Sphingosine 1-phosphate receptor 4 (S1P receptor 4) (S1P4) (Endothelial differentiation G-protein coupled receptor 6) (Lysophospholipid receptor C1) (Sphingosine 1-phosphate receptor Edg-6) (S1P receptor Edg-6)	O95977	2
ENST00000307331	SCNN1B	GP2 (differentiation)	Amiloride-sensitive sodium channel subunit beta (Beta-NaCH) (Epithelial Na(+) channel subunit beta) (Beta-ENaC) (Nonvoltage-gated sodium channel 1 subunit beta) (SCNEB)	P51168	2
ENST00000254722	SERPINF1	GP2 (differentiation)	Pigment epithelium-derived factor (PEDF) (Caspin) (Serpin F1) (Stromal cell-derived factor 3) (SDF-3)	P36955	2
ENST00000324225	SIDT2	GP2 (differentiation)	SID1 transmembrane family member 2	Q8NBJ9	2
ENST00000269740	SLC39A3	GP2 (differentiation)	Zinc transporter ZIP3 (Solute carrier family 39 member 3) (Zrt- and Irt-like protein 3) (ZIP-3)	Q9BRY0	2
ENST00000287766	SLC6A1	GP2 (differentiation)	Sodium- and chloride-dependent GABA transporter 1 (GAT-1) (Solute carrier family 6 member 1)	P30531	2
ENST00000263980	SLC9A1	GP2 (differentiation)	Sodium/hydrogen exchanger 1 (Na(+)/H(+) exchanger 1) (NHE-1) (Solute carrier family 9 member 1)	P19634	2
ENST00000330871	SOCS3	GP2 (differentiation)	Suppressor of cytokine signaling 3 (SOCS-3) (Cytokine-inducible SH2 protein 3) (CIS-3) (Protein EF-10)	O14543	2
ENST00000231061	SPARC	GP2 (differentiation)	SPARC (Basement-membrane protein 40) (BM-40) (Osteonectin) (ON) (Secreted protein acidic and rich in cysteine)	P09486	2
ENST00000374037	SPDEF	GP2 (differentiation)	SAM pointed domain-containing Ets transcription factor (Prostate epithelium-specific Ets transcription factor) (Prostate-specific Ets) (Prostate-derived Ets factor)	O95238	2
ENST00000267377	SSTR1	GP2 (differentiation)	Somatostatin receptor type 1 (SS-1-R) (SS1-R) (SS1R) (SRIF-2)	P30872	2
ENST00000276449	STAR	GP2 (differentiation)	Steroidogenic acute regulatory protein, mitochondrial (StAR) (Luteinizing hormone-induced protein) (START domain-containing protein 1) (StARD1)	P49675	2
ENST00000257566	TBX3	GP2 (differentiation)	T-box transcription factor TBX3 (T-box protein 3)	O15119	2
ENST00000375190	TBXA2R	GP2 (differentiation)	Thromboxane A2 receptor (TXA2-R) (Prostanoid TP receptor)	P21731	2
ENST00000310581	TERT	GP2 (differentiation)	Telomerase reverse transcriptase (EC 2.7.7.49) (Telomerase catalytic subunit)	O14746	2
ENST00000361773	TGFB1I1	GP2 (differentiation)	Transforming growth factor beta-1-induced transcript 1 protein (Androgen receptor-associated protein of 55 kDa) (Hydrogen peroxide-inducible clone 5 protein) (Hic-5) (TGF beta-stimulated clone 5) (TSC-5)	O43294	2
ENST00000344887	TNNI3	GP2 (differentiation)	Troponin I, cardiac muscle (Cardiac troponin I)	P19429	2
ENST00000294309	TPCN2	GP2 (differentiation)	Two pore calcium channel protein 2 (Voltage-dependent calcium channel protein TPC2)	Q8NHX9	2
ENST00000333090	TSKU	GP2 (differentiation)	Tsukushin (Tsukushi) (Leucine-rich repeat-containing protein 54)	Q8WUA8	2
ENST00000614341	USH1G	GP2 (differentiation)	Usher syndrome type-1G protein homolog (Jackson shaker protein) (Scaffold protein containing ankyrin repeats and SAM domain)	Q495M9	2
ENST00000382451	WDR1	GP2 (differentiation)	WD repeat-containing protein 1 (Actin-interacting protein 1) (AIP1)	O75083	2
ENST00000272286	ABCG8	GP2 (differentiation)	ATP-binding cassette sub-family G member 8 (Sterolin-2)	Q9H221	1
ENST00000216254	ACO2	GP2 (differentiation)	Aconitate hydratase, mitochondrial (Aconitase) (EC 4.2.1.3) (Citrate hydro-lyase)	Q99798	1
ENST00000160382	ACTL6B	GP2 (differentiation)	Actin-like protein 6B (53 kDa BRG1-associated factor B) (Actin-related protein Baf53b) (ArpN-alpha) (ArpNa) (BRG1-associated factor 53B) (BAF53B)	O94805	1
ENST00000513398	ACTN3	GP2 (differentiation)	Alpha-actinin-3 (Alpha-actinin skeletal muscle isoform 3) (F-actin cross-linking protein)	Q08043	1
ENST00000372874	ADA	GP2 (differentiation)	Adenosine deaminase (EC 3.5.4.4) (Adenosine aminohydrolase)	P00813	1
ENST00000307503	AGXT	GP2 (differentiation)	Serine--pyruvate aminotransferase, mitochondrial (SPT) (EC 2.6.1.51) (Alanine--glyoxylate aminotransferase) (AGT) (EC 2.6.1.44)	P21549	1
ENST00000291582	AIRE	GP2 (differentiation)	Autoimmune regulator (Autoimmune polyendocrinopathy candidiasis ectodermal dystrophy protein homolog) (APECED protein homolog)	O43918	1
ENST00000318227	ALOXE3	GP2 (differentiation)	Hydroperoxide isomerase ALOXE3 (EC 5.4.4.7) (Epidermis-type lipoxygenase 3) (Epidermal LOX-3) (e-LOX-3) (eLOX-3) (Hydroperoxy icosatetraenoate dehydratase) (EC 4.2.1.152)	Q9BYJ1	1
ENST00000348912	AMELX	GP2 (differentiation)	Amelogenin, X isoform (Leucine-rich amelogenin peptide) (LRAP)	Q99217	1
ENST00000299155	AMN	GP2 (differentiation)	Protein amnionless	Q9BXJ7	1
ENST00000256578	AMPD2	GP2 (differentiation)	AMP deaminase 2 (EC 3.5.4.6) (AMP deaminase isoform L)	Q01433	1
ENST00000381922	ANGPT4	GP2 (differentiation)	Angiopoietin-4 (ANG-4) (Angiopoietin-3) (ANG-3)	Q9Y264	1
ENST00000345016	AP3D1	GP2 (differentiation)	AP-3 complex subunit delta-1 (AP-3 complex subunit delta) (Adaptor-related protein complex 3 subunit delta-1) (Delta-adaptin) (mBLVR1)	O14617	1
ENST00000219660	AQP8	GP2 (differentiation)	Aquaporin-8 (AQP-8)	O94778	1
ENST00000315988	ASB2	GP2 (differentiation)	Ankyrin repeat and SOCS box protein 2 (ASB-2)	Q96Q27	1
ENST00000228468	ASIC1	GP2 (differentiation)	Acid-sensing ion channel 1 (ASIC1) (Acid-sensing ion channel) (Amiloride-sensitive cation channel 2, neuronal) (Brain sodium channel 2) (BNaC2)	P78348	1
ENST00000306279	ATOH8	GP2 (differentiation)	Protein atonal homolog 8 (Helix-loop-helix protein mATH-6) (mATH6) (Okadin)	Q96SQ7	1
ENST00000291503	ATP13A1	GP2 (differentiation)	Manganese-transporting ATPase 13A1 (CATP) (EC 3.6.3.-)	Q9HD20	1
ENST00000309890	ATP2A3	GP2 (differentiation)	Sarcoplasmic/endoplasmic reticulum calcium ATPase 3 (SERCA3) (SR Ca(2+)-ATPase 3) (EC 3.6.3.8) (Calcium pump 3)	Q93084	1
ENST00000335288	ATP4B	GP2 (differentiation)	Potassium-transporting ATPase subunit beta (Gastric H(+)/K(+) ATPase subunit beta) (Proton pump beta chain)	P51164	1
ENST00000369762	ATP6AP1	GP2 (differentiation)	V-type proton ATPase subunit S1 (V-ATPase subunit S1) (Protein C7-1) (V-ATPase Ac45 subunit) (V-ATPase S1 accessory protein) (Vacuolar proton pump subunit S1)	Q15904	1
ENST00000321280	BAIAP2	GP2 (differentiation)	Brain-specific angiogenesis inhibitor 1-associated protein 2 (BAI-associated protein 2) (BAI1-associated protein 2) (Insulin receptor substrate protein of 53 kDa) (IRSp53) (Insulin receptor substrate p53) (Insulin receptor tyrosine kinase 53 kDa substrate)	Q9UQB8	1
ENST00000539359	BDKRB2	GP2 (differentiation)	B2 bradykinin receptor (B2R) (BK-2 receptor)	P30411	1
ENST00000306349	BMP1	GP2 (differentiation)	Bone morphogenetic protein 1 (BMP-1) (EC 3.4.24.19) (Mammalian tolloid protein) (mTld) (Procollagen C-proteinase) (PCP)	P13497	1
ENST00000331593	BMP8A	GP2 (differentiation)	Bone morphogenetic protein 8A (BMP-8A) (Osteogenic protein 2) (OP-2)	Q7Z5Y6	1
ENST00000372827	BMP8B	GP2 (differentiation)	Bone morphogenetic protein 8B (BMP-8B)	P34820	1
ENST00000371265	BSND	GP2 (differentiation)	Barttin	Q8WZ55	1
ENST00000298943	C1QL3	GP2 (differentiation)	Complement C1q-like protein 3 (C1q and tumor necrosis factor-related protein 13) (C1q/TNF-related protein 13) (CTRP13) (Gliacolin)	Q5VWW1	1
ENST00000528368	C1QTNF5	GP2 (differentiation)	Complement C1q tumor necrosis factor-related protein 5	Q9BXJ0	1
ENST00000325656	CABP4	GP2 (differentiation)	Calcium-binding protein 4 (CaBP4)	P57796	1
ENST00000252729	CACNG6	GP2 (differentiation)	Voltage-dependent calcium channel gamma-6 subunit (Neuronal voltage-gated calcium channel gamma-6 subunit)	Q9BXT2	1
ENST00000302628	CALB2	GP2 (differentiation)	Calretinin (CR)	P22676	1
ENST00000329905	CALHM1	GP2 (differentiation)	Calcium homeostasis modulator protein 1	Q8IU99	1
ENST00000332438	CCR10	GP2 (differentiation)	C-C chemokine receptor type 10 (C-C CKR-10) (CC-CKR-10) (CCR-10) (Chemokine C-C receptor 9) (G-protein coupled receptor 2)	P46092	1
ENST00000246657	CCR7	GP2 (differentiation)	C-C chemokine receptor type 7 (C-C CKR-7) (CC-CKR-7) (CCR-7) (Epstein-Barr virus-induced G-protein coupled receptor 1) (EBI1) (EBV-induced G-protein coupled receptor 1) (MIP-3 beta receptor) (CD antigen CD197)	P32248	1
ENST00000297518	CDK5	GP2 (differentiation)	Cyclin-dependent-like kinase 5 (EC 2.7.11.1) (CR6 protein kinase) (CRK6) (Cell division protein kinase 5) (Serine/threonine-protein kinase PSSALRE) (Tau protein kinase II catalytic subunit) (TPKII catalytic subunit)	Q00535	1
ENST00000244741	CDKN1A	GP2 (differentiation)	Cyclin-dependent kinase inhibitor 1 (CDK-interacting protein 1) (Melanoma differentiation-associated protein) (p21)	P38936	1
ENST00000408965	CEBPD	GP2 (differentiation)	CCAAT/enhancer-binding protein delta (C/EBP delta) (C/EBP-related protein 3)	P49716	1
ENST00000216492	CHGA	GP2 (differentiation)	Chromogranin-A (CgA) [Cleaved into: Pancreastatin; Beta-granin; WE-14; Catestatin; GE-25; Serpinin-RRG; Serpinin (AL26); p-Glu serpinin precursor]	P10645	1
ENST00000383263	CHRM5	GP2 (differentiation)	Muscarinic acetylcholine receptor M5	P08912	1
ENST00000328649	CIB1	GP2 (differentiation)	Calcium and integrin-binding protein 1 (CIB) (Calmyrin) (DNA-PKcs-interacting protein) (Kinase-interacting protein) (KIP)	Q99828	1
ENST00000258930	CIB2	GP2 (differentiation)	Calcium and integrin-binding family member 2 (Kinase-interacting protein 2) (KIP 2)	O75838	1
ENST00000382745	CLCN7	GP2 (differentiation)	H(+)/Cl(-) exchange transporter 7 (Chloride channel 7 alpha subunit) (Chloride channel protein 7) (ClC-7)	P51798	1
ENST00000266546	CLSTN3	GP2 (differentiation)	Calsyntenin-3 (Alcadein-beta) (Alc-beta)	Q9BQT9	1
ENST00000312143	CMKLR1	GP2 (differentiation)	Chemokine-like receptor 1 (G-protein coupled receptor DEZ)	Q99788	1
ENST00000272602	CNGA3	GP2 (differentiation)	Cyclic nucleotide-gated cation channel alpha-3 (Cone photoreceptor cGMP-gated channel subunit alpha) (Cyclic nucleotide-gated channel alpha-3) (CNG channel alpha-3) (CNG-3) (CNG3)	Q16281	1
ENST00000369875	CNNM2	GP2 (differentiation)	Metal transporter CNNM2 (Ancient conserved domain-containing protein 2) (mACDP2) (Cyclin-M2)	Q9H8M5	1
ENST00000222271	COMP	GP2 (differentiation)	Cartilage oligomeric matrix protein (COMP)	P49747	1
ENST00000395018	CPLX3	GP2 (differentiation)	Complexin-3 (Complexin III) (CPX III)	Q8WVH0	1
ENST00000341843	CRHR2	GP2 (differentiation)	Corticotropin-releasing factor receptor 2 (CRF-R-2) (CRF-R2) (CRFR-2) (CRF-RB) (Corticotropin-releasing hormone receptor 2) (CRH-R-2) (CRH-R2)	Q13324	1
ENST00000321949	CRTC1	GP2 (differentiation)	CREB-regulated transcription coactivator 1 (Mucoepidermoid carcinoma translocated protein 1 homolog) (Transducer of regulated cAMP response element-binding protein 1) (TORC-1) (Transducer of CREB protein 1)	Q6UUV9	1
ENST00000295728	CRYBA2	GP2 (differentiation)	Beta-crystallin A2 (Beta-A2 crystallin)	P53672	1
ENST00000264376	CRYGD	GP2 (differentiation)	Gamma-crystallin D (Gamma-D-crystallin) (Gamma-crystallin 1)	P07320	1
ENST00000296871	CSF2	GP2 (differentiation)	Granulocyte-macrophage colony-stimulating factor (GM-CSF) (Colony-stimulating factor) (CSF)	P04141	1
ENST00000331941	CSF3R	GP2 (differentiation)	Granulocyte colony-stimulating factor receptor (G-CSF receptor) (G-CSF-R) (CD antigen CD114)	Q99062	1
ENST00000314028	CSNK1D	GP2 (differentiation)	Casein kinase I isoform delta (CKI-delta) (CKId) (EC 2.7.11.1) (Tau-protein kinase CSNK1D) (EC 2.7.11.26)	P48730	1
ENST00000273062	CTDSP1	GP2 (differentiation)	Carboxy-terminal domain RNA polymerase II polypeptide A small phosphatase 1 (EC 3.1.3.16) (Golli-interacting protein) (GIP) (Nuclear LIM interactor-interacting factor 3) (NLI-interacting factor 3) (Small C-terminal domain phosphatase 1) (SCP1) (Small CTD phosphatase 1)	Q9GZU7	1
ENST00000279804	CTF1	GP2 (differentiation)	Cardiotrophin-1 (CT-1)	Q16619	1
ENST00000373691	CXCR3	GP2 (differentiation)	C-X-C chemokine receptor type 3 (CXC-R3) (CXCR-3) (Interferon-inducible protein 10 receptor) (IP-10 receptor) (CD antigen CD183)	P49682	1
ENST00000228606	CYP27B1	GP2 (differentiation)	25-hydroxyvitamin D-1 alpha hydroxylase, mitochondrial (EC 1.14.15.18) (25-OHD-1 alpha-hydroxylase) (25-hydroxyvitamin D(3) 1-alpha-hydroxylase) (VD3 1A hydroxylase) (Calcidiol 1-monooxygenase) (Cytochrome P450 subfamily XXVIIB polypeptide 1) (Cytochrome P450C1 alpha) (Cytochrome P450VD1-alpha) (Cytochrome p450 27B1)	O15528	1
ENST00000292385	DBN1	GP2 (differentiation)	Drebrin (Developmentally-regulated brain protein)	Q16643	1
ENST00000273814	DGKQ	GP2 (differentiation)	Diacylglycerol kinase theta (DAG kinase theta) (EC 2.7.1.107) (Diglyceride kinase theta) (DGK-theta)	P52824	1
ENST00000266991	DHH	GP2 (differentiation)	Desert hedgehog protein (DHH) (HHG-3) [Cleaved into: Desert hedgehog protein N-product; Desert hedgehog protein C-product]	O43323	1
ENST00000616661	DHRS3	GP2 (differentiation)	Short-chain dehydrogenase/reductase 3 (EC 1.1.1.300) (Retinal short-chain dehydrogenase/reductase 1) (retSDR1)	O75911	1
ENST00000302955	DLG4	GP2 (differentiation)	Disks large homolog 4 (Postsynaptic density protein 95) (PSD-95) (Synapse-associated protein 90) (SAP-90) (SAP90)	P78352	1
ENST00000222598	DLX5	GP2 (differentiation)	Homeobox protein DLX-5	P56178	1
ENST00000382276	DMRT1	GP2 (differentiation)	Doublesex- and mab-3-related transcription factor 1	Q9Y5R6	1
ENST00000311014	DNAI2	GP2 (differentiation)	Dynein intermediate chain 2, axonemal (Axonemal dynein intermediate chain 2)	Q9GZS0	1
ENST00000311151	DPYSL2	GP2 (differentiation)	Dihydropyrimidinase-related protein 2 (DRP-2) (Unc-33-like phosphoprotein 2) (ULIP-2)	Q16555	1
ENST00000288699	DPYSL5	GP2 (differentiation)	Dihydropyrimidinase-related protein 5 (DRP-5) (Collapsin response mediator protein 5) (CRMP-5)	Q9BPU6	1
ENST00000374139	DRGX	GP2 (differentiation)	Dorsal root ganglia homeobox protein (Dorsal root ganglion 11) (Homeobox protein DRG11) (Paired-related homeobox protein-like 1)	A6NNA5	1
ENST00000324432	DTX2	GP2 (differentiation)	Probable E3 ubiquitin-protein ligase DTX2 (EC 2.3.2.27) (Protein deltex-2) (Deltex2) (mDTX2) (RING-type E3 ubiquitin transferase DTX2)	Q86UW9	1
ENST00000359751	EFNA4	GP2 (differentiation)	Ephrin-A4 (EPH-related receptor tyrosine kinase ligand 4) (LERK-4)	P52798	1
ENST00000226091	EFNB3	GP2 (differentiation)	Ephrin-B3	Q15768	1
ENST00000239938	EGR1	GP2 (differentiation)	Early growth response protein 1 (EGR-1) (Nerve growth factor-induced protein A) (NGFI-A) (Transcription factor Zif268) (Zinc finger protein Krox-24)	P18146	1
ENST00000322054	EHD3	GP2 (differentiation)	EH domain-containing protein 3	Q9NZN3	1
ENST00000220325	EHD4	GP2 (differentiation)	EH domain-containing protein 4 (PAST homolog 2) (mPAST2)	Q9H223	1
ENST00000359543	EMP2	GP2 (differentiation)	Epithelial membrane protein 2 (EMP-2) (Protein XMP)	P54851	1
ENST00000442245	EMX2	GP2 (differentiation)	Homeobox protein EMX2 (Empty spiracles homolog 2) (Empty spiracles-like protein 2)	Q04743	1
ENST00000297375	EN2	GP2 (differentiation)	Homeobox protein engrailed-2 (Homeobox protein en-2) (Mo-En-2)	P19622	1
ENST00000398015	EPHB1	GP2 (differentiation)	Ephrin type-B receptor 1 (EC 2.7.10.1)	P54762	1
ENST00000380887	ESRRB	GP2 (differentiation)	Steroid hormone receptor ERR2 (Estrogen receptor-like 2) (Estrogen-related receptor beta) (ERR-beta) (Nuclear receptor subfamily 3 group B member 2)	O95718	1
ENST00000319349	ETV4	GP2 (differentiation)	ETS translocation variant 4 (Polyomavirus enhancer activator 3) (Protein PEA3)	P43268	1
ENST00000264956	EVC	GP2 (differentiation)	Ellis-van Creveld syndrome protein homolog	P57679	1
ENST00000374280	EXTL1	GP2 (differentiation)	Exostosin-like 1 (EC 2.4.1.224) (Exostosin-L) (Glucuronosyl-N-acetylglucosaminyl-proteoglycan 4-alpha-N-acetylglucosaminyltransferase) (Multiple exostosis-like protein)	Q92935	1
ENST00000337147	EZR	GP2 (differentiation)	Ezrin (Cytovillin) (Villin-2) (p81)	P15311	1
ENST00000306749	FASN	GP2 (differentiation)	Fatty acid synthase (EC 2.3.1.85) [Includes: [Acyl-carrier-protein] S-acetyltransferase (EC 2.3.1.38); [Acyl-carrier-protein] S-malonyltransferase (EC 2.3.1.39); 3-oxoacyl-[acyl-carrier-protein] synthase (EC 2.3.1.41); 3-oxoacyl-[acyl-carrier-protein] reductase (EC 1.1.1.100); 3-hydroxyacyl-[acyl-carrier-protein] dehydratase (EC 4.2.1.59); Enoyl-[acyl-carrier-protein] reductase (EC 1.3.1.39); Ole…	P49327	1
ENST00000262722	FBLN1	GP2 (differentiation)	Fibulin-1 (FIBL-1) (Basement-membrane protein 90) (BM-90)	P23142	1
ENST00000224862	FBXL15	GP2 (differentiation)	F-box/LRR-repeat protein 15 (F-box only protein 37)	Q9H469	1
ENST00000346664	FCER2	GP2 (differentiation)	Low affinity immunoglobulin epsilon Fc receptor (Fc-epsilon-RII) (Lymphocyte IgE receptor) (CD antigen CD23)	P06734	1
ENST00000427185	FEZF1	GP2 (differentiation)	Fez family zinc finger protein 1	A0PJY2	1
ENST00000180166	FGF20	GP2 (differentiation)	Fibroblast growth factor 20 (FGF-20)	Q9NP95	1
ENST00000228837	FGF6	GP2 (differentiation)	Fibroblast growth factor 6 (FGF-6) (Heparin secretory-transforming protein 2) (HST-2) (HSTF-2) (Heparin-binding growth factor 6) (HBGF-6)	P10767	1
ENST00000317811	FJX1	GP2 (differentiation)	Four-jointed box protein 1 (Four-jointed protein x1) (Four-jointed protein homolog)	Q86VR8	1
ENST00000261937	FLT4	GP2 (differentiation)	Vascular endothelial growth factor receptor 3 (VEGFR-3) (EC 2.7.10.1) (Fms-like tyrosine kinase 4) (FLT-4) (Tyrosine-protein kinase receptor FLT4)	P35916	1
ENST00000354955	FMOD	GP2 (differentiation)	Fibromodulin (FM) (Collagen-binding 59 kDa protein) (Keratan sulfate proteoglycan fibromodulin) (KSPG fibromodulin)	Q06828	1
ENST00000312293	FOLR1	GP2 (differentiation)	Folate receptor alpha (FR-alpha) (Folate receptor 1) (Folate-binding protein 1)	P15328	1
ENST00000303562	FOS	GP2 (differentiation)	Proto-oncogene c-Fos (Cellular oncogene fos)	P01100	1
ENST00000335071	FOXE3	GP2 (differentiation)	Forkhead box protein E3	Q13461	1
ENST00000343882	FOXO3	GP2 (differentiation)	Forkhead box protein O3	O43524	1
ENST00000321339	FTMT	GP2 (differentiation)	Ferritin, mitochondrial (EC 1.16.3.1)	Q8N4E7	1
ENST00000278025	FUOM	GP2 (differentiation)	Fucose mutarotase (EC 5.1.3.29)	A2VDF0	1
ENST00000351325	FXYD1	GP2 (differentiation)	Phospholemman (FXYD domain-containing ion transport regulator 1)	O00168	1
ENST00000313639	FZR1	GP2 (differentiation)	Fizzy-related protein homolog (Fzr) (Cdh1/Hct1 homolog)	Q9UM11	1
ENST00000345378	GCK	GP2 (differentiation)	Glucokinase (EC 2.7.1.2) (Hexokinase type IV) (HK IV) (Hexokinase-4) (HK4) (Hexokinase-D)	P35557	1
ENST00000287020	GDF6	GP2 (differentiation)	Growth/differentiation factor 6 (GDF-6) (Bone morphogenetic protein 13) (BMP-13) (Growth/differentiation factor 16)	Q6KF10	1
ENST00000447750	GDI1	GP2 (differentiation)	Rab GDP dissociation inhibitor alpha (Rab GDI alpha) (Guanosine diphosphate dissociation inhibitor 1) (GDI-1)	P31150	1
ENST00000248114	GFER	GP2 (differentiation)	FAD-linked sulfhydryl oxidase ALR (EC 1.8.3.2) (Augmenter of liver regeneration)	P55789	1
ENST00000241256	GHSR	GP2 (differentiation)	Growth hormone secretagogue receptor type 1 (GHS-R) (GH-releasing peptide receptor) (GHRP) (Ghrelin receptor)	Q92847	1
ENST00000357424	GIP	GP2 (differentiation)	Gastric inhibitory polypeptide (GIP) (Glucose-dependent insulinotropic polypeptide)	P09681	1
ENST00000345425	GIPC1	GP2 (differentiation)	PDZ domain-containing protein GIPC1 (GAIP C-terminus-interacting protein) (RGS-GAIP-interacting protein) (RGS19-interacting protein 1) (SemaF cytoplasmic domain-associated protein 1) (SEMCAP-1) (Synectin)	O14908	1
ENST00000615612	GNAZ	GP2 (differentiation)	Guanine nucleotide-binding protein G(z) subunit alpha (G(x) alpha chain) (Gz-alpha)	P19086	1
ENST00000356487	GPI	GP2 (differentiation)	Glucose-6-phosphate isomerase (GPI) (EC 5.3.1.9) (Autocrine motility factor) (AMF) (Neuroleukin) (NLK) (Phosphoglucose isomerase) (PGI) (Phosphohexose isomerase) (PHI)	P06744	1
ENST00000298110	GPR101	GP2 (differentiation)	Probable G-protein coupled receptor 101	Q96P66	1
ENST00000284674	GPR26	GP2 (differentiation)	G-protein coupled receptor 26	Q8NDV2	1
ENST00000304411	GPR27	GP2 (differentiation)	Probable G-protein coupled receptor 27 (Super conserved receptor expressed in brain 1)	Q9NS67	1
ENST00000275169	GPR6	GP2 (differentiation)	G-protein coupled receptor 6 (Sphingosine 1-phosphate receptor GPR6)	P46095	1
ENST00000531499	GPR68	GP2 (differentiation)	Ovarian cancer G-protein coupled receptor 1 (G-protein coupled receptor 68) (Sphingosylphosphorylcholine receptor)	Q15743	1
ENST00000318160	GREM2	GP2 (differentiation)	Gremlin-2 (Cysteine knot superfamily 1, BMP antagonist 2) (Protein related to DAN and cerberus) (PRDC)	Q9H772	1
ENST00000236255	GRHL3	GP2 (differentiation)	Grainyhead-like protein 3 homolog (Transcription factor CP2-like 4)	Q8TE85	1
ENST00000318158	GRHPR	GP2 (differentiation)	Glyoxylate reductase/hydroxypyruvate reductase (EC 1.1.1.79) (EC 1.1.1.81)	Q9UBQ7	1
ENST00000293190	GRIN2C	GP2 (differentiation)	Glutamate receptor ionotropic, NMDA 2C (GluN2C) (Glutamate [NMDA] receptor subunit epsilon-3) (N-methyl D-aspartate receptor subtype 2C) (NMDAR2C) (NR2C)	Q14957	1
ENST00000263269	GRIN2D	GP2 (differentiation)	Glutamate receptor ionotropic, NMDA 2D (GluN2D) (Glutamate [NMDA] receptor subunit epsilon-4) (N-methyl D-aspartate receptor subtype 2D) (NMDAR2D) (NR2D)	O15399	1
ENST00000373808	GSN	GP2 (differentiation)	Gelsolin (Actin-depolymerizing factor) (ADF) (Brevin)	P06396	1
ENST00000372097	GTF3C5	GP2 (differentiation)	General transcription factor 3C polypeptide 5 (TF3C-epsilon) (Transcription factor IIIC 63 kDa subunit) (TFIIIC 63 kDa subunit) (TFIIIC63) (Transcription factor IIIC subunit epsilon)	Q9Y5Q8	1
ENST00000255039	HAPLN2	GP2 (differentiation)	Hyaluronan and proteoglycan link protein 2 (Brain link protein 1)	Q9GZV7	1
ENST00000359595	HAPLN3	GP2 (differentiation)	Hyaluronan and proteoglycan link protein 3	Q96S86	1
ENST00000291481	HAPLN4	GP2 (differentiation)	Hyaluronan and proteoglycan link protein 4 (Brain link protein 2)	Q86UW8	1
ENST00000366903	HLX	GP2 (differentiation)	H2.0-like homeobox protein (Homeobox protein HLX1)	Q14774	1
ENST00000333651	HMG20B	GP2 (differentiation)	SWI/SNF-related matrix-associated actin-dependent regulator of chromatin subfamily E member 1-related (SMARCE1-related protein) (BRCA2-associated factor 35) (HMG box-containing protein 20B) (Structural DNA-binding protein BRAF35)	Q9P0W2	1
ENST00000610754	HNF1B	GP2 (differentiation)	Hepatocyte nuclear factor 1-beta (HNF-1-beta) (HNF-1B) (Homeoprotein LFB3) (Transcription factor 2) (TCF-2)	P35680	1
ENST00000585807	HSD17B1	GP2 (differentiation)	Estradiol 17-beta-dehydrogenase 1 (EC 1.1.1.62) (17-beta-hydroxysteroid dehydrogenase type 1) (17-beta-HSD 1)	P14061	1
ENST00000247207	HSPA2	GP2 (differentiation)	Heat shock-related 70 kDa protein 2 (Heat shock protein 70.2)	P54652	1
ENST00000287907	HTR5A	GP2 (differentiation)	5-hydroxytryptamine receptor 5A (5-HT-5) (5-HT-5A) (5-HT5A) (Serotonin receptor 5A)	P47898	1
ENST00000289753	HTR6	GP2 (differentiation)	5-hydroxytryptamine receptor 6 (5-HT-6) (5-HT6) (Serotonin receptor 6)	P50406	1
ENST00000368984	HTRA1	GP2 (differentiation)	Serine protease HTRA1 (EC 3.4.21.-) (High-temperature requirement A serine peptidase 1) (Serine protease 11)	Q92743	1
ENST00000381389	IGF2	GP2 (differentiation)	Insulin-like growth factor II (IGF-II) (Multiplication-stimulating polypeptide) [Cleaved into: Insulin-like growth factor II; Preptin]	P01344	1
ENST00000269593	IGFBP4	GP2 (differentiation)	Insulin-like growth factor-binding protein 4 (IBP-4) (IGF-binding protein 4) (IGFBP-4)	P22692	1
ENST00000233813	IGFBP5	GP2 (differentiation)	Insulin-like growth factor-binding protein 5 (IBP-5) (IGF-binding protein 5) (IGFBP-5)	P24593	1
ENST00000321016	IGSF9B	GP2 (differentiation)	Protein turtle homolog B (Immunoglobulin superfamily member 9B)	Q9UPX0	1
ENST00000331075	INPP5J	GP2 (differentiation)	Phosphatidylinositol 4,5-bisphosphate 5-phosphatase A (EC 3.1.3.56) (Inositol polyphosphate 5-phosphatase J)	Q15735	1
ENST00000368195	INSRR	GP2 (differentiation)	Insulin receptor-related protein (IRR) (EC 2.7.10.1) (IR-related receptor) [Cleaved into: Insulin receptor-related protein alpha chain; Insulin receptor-related protein beta chain]	P14616	1
ENST00000231357	IRX4	GP2 (differentiation)	Iroquois-class homeodomain protein IRX-4 (Homeodomain protein IRXA3) (Iroquois homeobox protein 4)	P78413	1
ENST00000260386	ITPKA	GP2 (differentiation)	Inositol-trisphosphate 3-kinase A (EC 2.7.1.127) (Inositol 1,4,5-trisphosphate 3-kinase A) (IP3 3-kinase A) (IP3K A) (InsP 3-kinase A)	P23677	1
ENST00000221444	KCNA7	GP2 (differentiation)	Potassium voltage-gated channel subfamily A member 7 (Voltage-gated potassium channel subunit Kv1.7)	Q96RP8	1
ENST00000366621	KCNK1	GP2 (differentiation)	Potassium channel subfamily K member 1 (Inward rectifying potassium channel protein TWIK-1)	O00180	1
ENST00000303015	KCNK9	GP2 (differentiation)	Potassium channel subfamily K member 9 (Acid-sensitive potassium channel protein TASK-3) (TWIK-related acid-sensitive K(+) channel 3)	Q9NPC2	1
ENST00000262888	KCNN4	GP2 (differentiation)	Intermediate conductance calcium-activated potassium channel protein 4 (SK4) (SKCa 4) (SKCa4) (IK1) (KCa3.1) (KCa4)	O15554	1
ENST00000333751	KCTD11	GP2 (differentiation)	BTB/POZ domain-containing protein KCTD11 (EC 2.3.2.27) (RING-type E3 ubiquitin transferase KCTD11)	Q693B1	1
ENST00000359209	KIRREL	GP2 (differentiation)	Kin of IRRE-like protein 1 (Kin of irregular chiasm-like protein 1) (Nephrin-like protein 1)	Q96J84	1
ENST00000234371	KISS1R	GP2 (differentiation)	KiSS-1 receptor (KiSS-1R) (G-protein coupled receptor 54) (G-protein coupled receptor OT7T175) (mOT7T175) (Kisspeptins receptor) (Metastin receptor)	Q969F8	1
ENST00000296233	KLF15	GP2 (differentiation)	Krueppel-like factor 15 (Cardiovascular Krueppel-like factor)	Q9UIH9	1
ENST00000301653	KRT16	GP2 (differentiation)	Keratin, type I cytoskeletal 16 (Cytokeratin-16) (CK-16) (Keratin-16) (K16)	P08779	1
ENST00000382592	LATS2	GP2 (differentiation)	Serine/threonine-protein kinase LATS2 (EC 2.7.11.1) (Kinase phosphorylated during mitosis protein) (Large tumor suppressor homolog 2) (Serine/threonine-protein kinase kpm)	Q9NRM7	1
ENST00000272134	LEFTY1	GP2 (differentiation)	Left-right determination factor 1 (Protein lefty-1) (Lefty protein) (Stimulated by retinoic acid gene 3 protein) (Transforming growth factor beta-4) (TGF-beta-4)	O75610	1
ENST00000367387	LHX9	GP2 (differentiation)	LIM/homeobox protein Lhx9 (LIM homeobox protein 9)	Q9NQ69	1
ENST00000221973	LIM2	GP2 (differentiation)	Lens fiber membrane intrinsic protein (MP17) (MP18) (MP19) (MP20)	P55344	1
ENST00000324938	LIMS2	GP2 (differentiation)	LIM and senescent cell antigen-like-containing domain protein 2 (Particularly interesting new Cys-His protein 2) (PINCH-2)	Q7Z4I7	1
ENST00000355300	LINGO1	GP2 (differentiation)	Leucine-rich repeat and immunoglobulin-like domain-containing nogo receptor-interacting protein 1 (Leucine-rich repeat neuronal protein 1) (Leucine-rich repeat neuronal protein 6A)	Q96FE5	1
ENST00000316843	LLGL1	GP2 (differentiation)	Lethal(2) giant larvae protein homolog 1 (LLGL) (Mgl-1) (Mlgl)	Q15334	1
ENST00000167462	LLGL2	GP2 (differentiation)	Lethal(2) giant larvae protein homolog 2 (Lethal giant larvae-like protein 2)	Q6P1M3	1
ENST00000529415	LRRC24	GP2 (differentiation)	Leucine-rich repeat-containing protein 24	Q50LG9	1
ENST00000249363	LRRC4	GP2 (differentiation)	Leucine-rich repeat-containing protein 4 (Brain tumor-associated protein MBAG1) (Netrin-G2 ligand) (NGL-2)	Q9HBW1	1
ENST00000389201	LRRC4B	GP2 (differentiation)	Leucine-rich repeat-containing protein 4B (Netrin-G3 ligand) (NGL-3)	Q9NT99	1
ENST00000299194	LRTM2	GP2 (differentiation)	Leucine-rich repeat and transmembrane domain-containing protein 2	Q8N967	1
ENST00000347609	LSR	GP2 (differentiation)	Lipolysis-stimulated lipoprotein receptor (Lipolysis-stimulated receptor) (Liver-specific bHLH-Zip transcription factor) (Liver-specific gene on mouse chromosome 7 protein)	Q86X29	1
ENST00000345363	LTB4R	GP2 (differentiation)	Leukotriene B4 receptor 1 (LTB4-R 1) (LTB4-R1)	Q15722	1
ENST00000265801	LZTS1	GP2 (differentiation)	Leucine zipper putative tumor suppressor 1 (F37/Esophageal cancer-related gene-coding leucine-zipper motif) (Fez1)	Q9Y250	1
ENST00000317605	MAB21L2	GP2 (differentiation)	Protein mab-21-like 2	Q9Y586	1
ENST00000265854	MAD1L1	GP2 (differentiation)	Mitotic spindle assembly checkpoint protein MAD1 (Mitotic arrest deficient 1-like protein 1) (MAD1-like protein 1)	Q9Y6D9	1
ENST00000330651	MAPK11	GP2 (differentiation)	Mitogen-activated protein kinase 11 (MAP kinase 11) (MAPK 11) (EC 2.7.11.24) (Mitogen-activated protein kinase p38 beta) (MAP kinase p38 beta) (p38B)	Q15759	1
ENST00000215659	MAPK12	GP2 (differentiation)	Mitogen-activated protein kinase 12 (MAP kinase 12) (MAPK 12) (EC 2.7.11.24) (Extracellular signal-regulated kinase 6) (ERK-6) (Mitogen-activated protein kinase p38 gamma) (MAP kinase p38 gamma) (Stress-activated protein kinase 3)	P53778	1
ENST00000357955	MAPKAPK3	GP2 (differentiation)	MAP kinase-activated protein kinase 3 (MAPK-activated protein kinase 3) (MAPKAP kinase 3) (MAPKAP-K3) (MAPKAPK-3) (MK-3) (EC 2.7.11.1)	Q16644	1
ENST00000373765	MATN1	GP2 (differentiation)	Cartilage matrix protein (Matrilin-1)	P21941	1
ENST00000264079	MCOLN1	GP2 (differentiation)	Mucolipin-1 (Mucolipidin)	Q9GZU1	1
ENST00000348159	MEF2D	GP2 (differentiation)	Myocyte-specific enhancer factor 2D	Q14814	1
ENST00000296350	MELTF	GP2 (differentiation)	Melanotransferrin (Membrane-bound transferrin-like protein p97) (MTf) (CD antigen CD228)	P08582	1
ENST00000281047	MSGN1	GP2 (differentiation)	Mesogenin-1 (Paraxial mesoderm-specific mesogenin1) (pMesogenin1) (pMsgn1)	A6NI15	1
ENST00000382862	MSLN	GP2 (differentiation)	Mesothelin (Pre-pro-megakaryocyte-potentiating factor) [Cleaved into: Megakaryocyte-potentiating factor (MPF); Mesothelin, cleaved form]	Q13421	1
ENST00000309212	MXRA8	GP2 (differentiation)	Matrix remodeling-associated protein 8 (Adipocyte-specific protein 3) (Limitrin)	Q9BRK3	1
ENST00000336967	MYADM	GP2 (differentiation)	Myeloid-associated differentiation marker (Myeloid up-regulated protein)	Q96S97	1
ENST00000372815	MYCL	GP2 (differentiation)	Protein L-Myc	P12524	1
ENST00000355349	MYH7	GP2 (differentiation)	Myosin-7 (Myosin heavy chain 7) (Myosin heavy chain slow isoform) (MyHC-slow) (Myosin heavy chain, cardiac muscle beta isoform) (MyHC-beta)	P12883	1
ENST00000322861	MYLPF	GP2 (differentiation)	Myosin regulatory light chain 2, skeletal muscle isoform (Fast skeletal myosin light chain 2) (MLC2F)	Q96A32	1
ENST00000263354	NAPA	GP2 (differentiation)	Alpha-soluble NSF attachment protein (SNAP-alpha) (N-ethylmaleimide-sensitive factor attachment protein alpha)	P54920	1
ENST00000356090	NCDN	GP2 (differentiation)	Neurochondrin (M-Sema F-associating protein of 75 kDa) (Norbin)	Q9UBB6	1
ENST00000610854	NEFL	GP2 (differentiation)	Neurofilament light polypeptide (NF-L) (68 kDa neurofilament protein) (Neurofilament triplet L protein)	P07196	1
ENST00000258829	NKX2-8	GP2 (differentiation)	Homeobox protein Nkx-2.8 (Homeobox protein NK-2 homolog H) (Homeobox protein Nkx-2.9)	O15522	1
ENST00000442241	NLE1	GP2 (differentiation)	Notchless protein homolog 1	Q9NVX2	1
ENST00000287139	NODAL	GP2 (differentiation)	Nodal	Q96S42	1
ENST00000268605	NOL3	GP2 (differentiation)	Nucleolar protein 3 (Apoptosis repressor with CARD)	O60936	1
ENST00000331251	NPBWR1	GP2 (differentiation)	Neuropeptides B/W receptor type 1 (G-protein coupled receptor 7)	P48145	1
ENST00000378156	NPHP4	GP2 (differentiation)	Nephrocystin-4 (Nephroretinin)	O75161	1
ENST00000254227	NR0B2	GP2 (differentiation)	Nuclear receptor subfamily 0 group B member 2 (Orphan nuclear receptor SHP) (Small heterodimer partner)	Q15466	1
ENST00000253727	NR1H2	GP2 (differentiation)	Oxysterols receptor LXR-beta (Liver X receptor beta) (Nuclear receptor subfamily 1 group H member 2) (Retinoid X receptor-interacting protein No.15) (Ubiquitously-expressed nuclear receptor)	P55055	1
ENST00000395397	NR1H3	GP2 (differentiation)	Oxysterols receptor LXR-alpha (Liver X receptor alpha) (Nuclear receptor subfamily 1 group H member 3)	Q13133	1
ENST00000593537	NTF4	GP2 (differentiation)	Neurotrophin-4 (NT-4) (Neurotrophin-5) (NT-5) (Neutrophic factor 4)	P34130	1
ENST00000335987	OVOL1	GP2 (differentiation)	Putative transcription factor Ovo-like 1 (mOvo1) (mOvo1a)	O14753	1
ENST00000305097	P2RY1	GP2 (differentiation)	P2Y purinoceptor 1 (P2Y1) (ATP receptor) (Purinergic receptor)	P47900	1
ENST00000349767	P2RY6	GP2 (differentiation)	P2Y purinoceptor 6 (P2Y6)	Q15077	1
ENST00000296029	PF4	GP2 (differentiation)	Platelet factor 4 (PF-4) (C-X-C motif chemokine 4)	P02776	1
ENST00000310544	PHOSPHO1	GP2 (differentiation)	Phosphoethanolamine/phosphocholine phosphatase (EC 3.1.3.75)	Q8TCT1	1
ENST00000580256	PIRT	GP2 (differentiation)	Phosphoinositide-interacting protein	P0C851	1
ENST00000242783	PKN1	GP2 (differentiation)	Serine/threonine-protein kinase N1 (EC 2.7.11.13) (Protein kinase C-like 1) (Protein kinase C-like PKN) (Protein-kinase C-related kinase 1) (Serine-threonine protein kinase N)	Q16512	1
ENST00000438167	PLA2G10	GP2 (differentiation)	Group 10 secretory phospholipase A2 (EC 3.1.1.4) (Group X secretory phospholipase A2) (GX sPLA2) (sPLA2-X) (Phosphatidylcholine 2-acylhydrolase 10)	O15496	1
ENST00000334661	PLCD1	GP2 (differentiation)	1-phosphatidylinositol 4,5-bisphosphate phosphodiesterase delta-1 (EC 3.1.4.11) (Phosphoinositide phospholipase C-delta-1) (Phospholipase C-delta-1) (PLC-delta-1)	P51178	1
ENST00000371250	PLPP3	GP2 (differentiation)	Phospholipid phosphatase 3 (EC 3.1.3.4) (Lipid phosphate phosphohydrolase 3) (PAP2-beta) (Phosphatidate phosphohydrolase type 2b) (Phosphatidic acid phosphatase 2b) (PAP-2b) (PAP2b)	O14495	1
ENST00000361971	PLXNB3	GP2 (differentiation)	Plexin-B3 (Plexin-6)	Q9ULL4	1
ENST00000225174	PPIF	GP2 (differentiation)	Peptidyl-prolyl cis-trans isomerase F, mitochondrial (PPIase F) (EC 5.2.1.8) (Cyclophilin D) (CyP-D) (CypD) (Cyclophilin F) (Rotamase F)	P30405	1
ENST00000343110	PRELP	GP2 (differentiation)	Prolargin (Proline-arginine-rich end leucine-rich repeat protein)	P51888	1
ENST00000262848	PRKX	GP2 (differentiation)	cAMP-dependent protein kinase catalytic subunit PRKX (PrKX) (Protein kinase X) (Protein kinase X-linked) (Serine/threonine-protein kinase PRKX) (EC 2.7.11.1) (PKA-related protein kinase)	P51817	1
ENST00000234071	PROC	GP2 (differentiation)	Vitamin K-dependent protein C (EC 3.4.21.69) (Anticoagulant protein C) (Autoprothrombin IIA) (Blood coagulation factor XIV) [Cleaved into: Vitamin K-dependent protein C light chain; Vitamin K-dependent protein C heavy chain; Activation peptide]	P04070	1
ENST00000291041	PSKH1	GP2 (differentiation)	Serine/threonine-protein kinase H1 (EC 2.7.11.1) (Protein serine kinase H1) (PSK-H1)	P11801	1
ENST00000371625	PTGDS	GP2 (differentiation)	Prostaglandin-H2 D-isomerase (EC 5.3.99.2) (Glutathione-independent PGD synthase) (Lipocalin-type prostaglandin-D synthase) (Prostaglandin-D2 synthase) (L-PGDS) (PGD2 synthase) (PGDS2)	P41222	1
ENST00000247470	PYCARD	GP2 (differentiation)	Apoptosis-associated speck-like protein containing a CARD (mASC) (PYD and CARD domain-containing protein)	Q9ULZ3	1
ENST00000222256	RAB3A	GP2 (differentiation)	Ras-related protein Rab-3A	P20336	1
ENST00000389212	RAPGEF3	GP2 (differentiation)	Rap guanine nucleotide exchange factor 3 (Exchange factor directly activated by cAMP 1) (Exchange protein directly activated by cAMP 1) (EPAC 1) (cAMP-regulated guanine nucleotide exchange factor I) (cAMP-GEFI)	O95398	1
ENST00000367002	RD3	GP2 (differentiation)	Protein RD3	Q7Z3Z2	1
ENST00000408923	RGS14	GP2 (differentiation)	Regulator of G-protein signaling 14 (RGS14) (RAP1/RAP2-interacting protein) (RPIP1)	O43566	1
ENST00000296271	RHO	GP2 (differentiation)	Rhodopsin	P08100	1
ENST00000372683	RIMS3	GP2 (differentiation)	Regulating synaptic membrane exocytosis protein 3 (Nim3) (RIM3 gamma) (Rab-3-interacting molecule 3) (RIM 3)	Q9UJD0	1
ENST00000461366	RNF112	GP2 (differentiation)	RING finger protein 112 (Brain finger protein) (Zinc finger protein 179)	Q9ULX5	1
ENST00000322048	ROGDI	GP2 (differentiation)	Protein rogdi homolog (Leucine-zipper-containing LZF)	Q9GZN7	1
ENST00000265678	RPS6KA2	GP2 (differentiation)	Ribosomal protein S6 kinase alpha-2 (S6K-alpha-2) (EC 2.7.11.1) (90 kDa ribosomal protein S6 kinase 2) (p90-RSK 2) (p90RSK2) (MAP kinase-activated protein kinase 1c) (MAPK-activated protein kinase 1c) (MAPKAP kinase 1c) (MAPKAPK-1c) (Protein-tyrosine kinase Mpk-9) (Ribosomal S6 kinase 3) (RSK-3) (pp90RSK3)	Q15349	1
ENST00000354332	S100A4	GP2 (differentiation)	Protein S100-A4 (Metastasin) (Metastatic cell protein) (PEL98) (Placental calcium-binding protein) (Protein 18A2) (Protein Mts1) (S100 calcium-binding protein A4)	P26447	1
ENST00000590320	S1PR2	GP2 (differentiation)	Sphingosine 1-phosphate receptor 2 (S1P receptor 2) (S1P2) (Endothelial differentiation G-protein coupled receptor 5) (Lysophospholipid receptor B2) (Sphingosine 1-phosphate receptor Edg-5) (S1P receptor Edg-5)	O95136	1
ENST00000278947	SCN2B	GP2 (differentiation)	Sodium channel subunit beta-2	O60939	1
ENST00000324727	SCN4B	GP2 (differentiation)	Sodium channel subunit beta-4	Q8IWT1	1
ENST00000254351	SDC1	GP2 (differentiation)	Syndecan-1 (SYND1) (CD antigen CD138)	P18827	1
ENST00000392650	SDK2	GP2 (differentiation)	Protein sidekick-2	Q58EX2	1
ENST00000355014	SEMA4A	GP2 (differentiation)	Semaphorin-4A (Semaphorin-B) (Sema B)	Q9H3S1	1
ENST00000341697	SEMA6C	GP2 (differentiation)	Semaphorin-6C (Semaphorin-Y) (Sema Y)	Q9H3T2	1
ENST00000329597	SERPINA5	GP2 (differentiation)	Plasma serine protease inhibitor (Plasminogen activator inhibitor 3) (PAI-3) (PAI3) (Protein C inhibitor) (PCI) (Serpin A5)	P05154	1
ENST00000341259	SH2B3	GP2 (differentiation)	SH2B adapter protein 3 (Lymphocyte adapter protein) (Lymphocyte-specific adapter protein Lnk) (Signal transduction protein Lnk)	Q9UQQ2	1
ENST00000380913	SHROOM2	GP2 (differentiation)	Protein Shroom2 (Protein Apxl)	Q13796	1
ENST00000312960	SIAH2	GP2 (differentiation)	E3 ubiquitin-protein ligase SIAH2 (EC 2.3.2.27) (RING-type E3 ubiquitin transferase SIAH2) (Seven in absentia homolog 2) (Siah-2) (mSiah2)	O43255	1
ENST00000290399	SIM2	GP2 (differentiation)	Single-minded homolog 2 (SIM transcription factor) (mSIM)	Q14190	1
ENST00000222345	SIPA1L3	GP2 (differentiation)	Signal-induced proliferation-associated 1-like protein 3 (SIPA1-like protein 3) (SPA-1-like protein 3)	O60292	1
ENST00000327720	SIX6	GP2 (differentiation)	Homeobox protein SIX6 (Optic homeobox 2) (Sine oculis homeobox homolog 6) (Six9 protein)	O95475	1
ENST00000233202	SLC11A1	GP2 (differentiation)	Natural resistance-associated macrophage protein 1 (NRAMP 1) (Solute carrier family 11 member 1)	P49279	1
ENST00000316341	SLC12A4	GP2 (differentiation)	Solute carrier family 12 member 4 (Electroneutral potassium-chloride cotransporter 1) (Erythroid K-Cl cotransporter 1) (mKCC1)	Q9UP95	1
ENST00000264930	SLC12A7	GP2 (differentiation)	Solute carrier family 12 member 7 (Electroneutral potassium-chloride cotransporter 4) (K-Cl cotransporter 4)	Q9Y666	1
ENST00000221485	SLC17A7	GP2 (differentiation)	Vesicular glutamate transporter 1 (VGluT1) (Brain-specific Na(+)-dependent inorganic phosphate cotransporter) (Solute carrier family 17 member 7)	Q9P2U7	1
ENST00000324965	SLC22A1	GP2 (differentiation)	Solute carrier family 22 member 1 (Organic cation transporter 1) (mOCT1)	O15245	1
ENST00000360421	SLC22A6	GP2 (differentiation)	Solute carrier family 22 member 6 (Kidney-specific transport protein) (Novel kidney transcript) (mNKT) (Organic anion transporter 1) (Renal organic anion transporter 1) (mROAT1)	Q4U2R8	1
ENST00000264088	SLC25A23	GP2 (differentiation)	Calcium-binding mitochondrial carrier protein SCaMC-3 (Small calcium-binding mitochondrial carrier protein 3) (Solute carrier family 25 member 23)	Q9BV35	1
ENST00000373064	SLC25A25	GP2 (differentiation)	Calcium-binding mitochondrial carrier protein SCaMC-2 (Small calcium-binding mitochondrial carrier protein 2) (Solute carrier family 25 member 25)	Q6KCM7	1
ENST00000356609	SLC30A10	GP2 (differentiation)	Zinc transporter 10 (ZnT-10) (Solute carrier family 30 member 10)	Q6XR72	1
ENST00000233535	SLC30A3	GP2 (differentiation)	Zinc transporter 3 (ZnT-3) (Solute carrier family 30 member 3)	Q99726	1
ENST00000217420	SLC32A1	GP2 (differentiation)	Vesicular inhibitory amino acid transporter (GABA and glycine transporter) (Solute carrier family 32 member 1) (Vesicular GABA transporter) (mVGAT) (mVIAAT)	Q9H598	1
ENST00000314134	SLC35C1	GP2 (differentiation)	GDP-fucose transporter 1 (Solute carrier family 35 member C1)	Q96A29	1
ENST00000243896	SLC35C2	GP2 (differentiation)	Solute carrier family 35 member C2 (Ovarian cancer-overexpressed gene 1 protein)	Q9NQQ7	1
ENST00000288439	SLC38A10	GP2 (differentiation)	Putative sodium-coupled neutral amino acid transporter 10 (Solute carrier family 38 member 10)	Q9HBR0	1
ENST00000614032	SLC38A3	GP2 (differentiation)	Sodium-coupled neutral amino acid transporter 3 (N-system amino acid transporter 1) (Na(+)-coupled neutral amino acid transporter 3) (Solute carrier family 38 member 3) (mNAT) (System N amino acid transporter 1)	Q99624	1
ENST00000354884	SLC39A13	GP2 (differentiation)	Zinc transporter ZIP13 (Solute carrier family 39 member 13) (Zrt- and Irt-like protein 13) (ZIP-13)	Q96H72	1
ENST00000276833	SLC39A4	GP2 (differentiation)	Zinc transporter ZIP4 (Activated in W/Wv mouse stomach 2) (mAWMS2) (Solute carrier family 39 member 4) (Zrt- and Irt-like protein 4) (ZIP-4)	Q6P5W5	1
ENST00000374228	SLC46A2	GP2 (differentiation)	Thymic stromal cotransporter protein (Solute carrier family 46 member 2)	Q9BY10	1
ENST00000261707	SLC6A4	GP2 (differentiation)	Sodium-dependent serotonin transporter (SERT) (5HT transporter) (5HTT) (Solute carrier family 6 member 4)	P31645	1
ENST00000264938	SLC9A3	GP2 (differentiation)	Sodium/hydrogen exchanger 3	P48764	1
ENST00000217381	SNTA1	GP2 (differentiation)	Alpha-1-syntrophin (59 kDa dystrophin-associated protein A1 acidic component 1) (Syntrophin-1)	Q13424	1
ENST00000308527	SNX33	GP2 (differentiation)	Sorting nexin-33 (SH3 and PX domain-containing protein 3)	Q8WV41	1
ENST00000375281	SP5	GP2 (differentiation)	Transcription factor Sp5	Q6BEB4	1
ENST00000342234	SP6	GP2 (differentiation)	Transcription factor Sp6 (Epiprofin) (Krueppel-like factor 14)	Q3SY56	1
ENST00000357585	SSTR2	GP2 (differentiation)	Somatostatin receptor type 2 (SS-2-R) (SS2-R) (SS2R) (SRIF-1)	P30874	1
ENST00000293897	SSTR5	GP2 (differentiation)	Somatostatin receptor type 5 (SS-5-R) (SS5-R) (SS5R)	P35346	1
ENST00000345506	STAT5A	GP2 (differentiation)	Signal transducer and activator of transcription 5A (Mammary gland factor)	P42229	1
ENST00000265087	STC2	GP2 (differentiation)	Stanniocalcin-2 (STC-2)	O76061	1
ENST00000326873	STK11	GP2 (differentiation)	Serine/threonine-protein kinase STK11 (EC 2.7.11.1) (Liver kinase B1 homolog) (LKB1) (mLKB1)	Q15831	1
ENST00000313843	STX4	GP2 (differentiation)	Syntaxin-4	Q12846	1
ENST00000405018	SUN2	GP2 (differentiation)	SUN domain-containing protein 2 (Protein unc-84 homolog B) (Sad1/unc-84 protein-like 2)	Q9UH99	1
ENST00000295987	SYN1	GP2 (differentiation)	Synapsin-1 (Synapsin I)	P17600	1
ENST00000376862	SYNDIG1	GP2 (differentiation)	Synapse differentiation-inducing gene protein 1 (SynDIG1) (Dispanin subfamily C member 2) (DSPC2) (Transmembrane protein 90B)	Q9H7V2	1
ENST00000369872	SYPL2	GP2 (differentiation)	Synaptophysin-like protein 2 (Mitsugumin-29) (Mg29)	Q5VXT5	1
ENST00000393946	SYT12	GP2 (differentiation)	Synaptotagmin-12 (Synaptotagmin XII) (SytXII)	Q8IV01	1
ENST00000296946	T	GP2 (differentiation)	Brachyury protein (Protein T)	O15178	1
ENST00000216160	TAB1	GP2 (differentiation)	TGF-beta-activated kinase 1 and MAP3K7-binding protein 1 (Mitogen-activated protein kinase kinase kinase 7-interacting protein 1) (TGF-beta-activated kinase 1-binding protein 1) (TAK1-binding protein 1)	Q15750	1
ENST00000311227	TEAD2	GP2 (differentiation)	Transcriptional enhancer factor TEF-4 (ETEF-1) (Embryonic TEA domain-containing factor) (ETF) (TEA domain family member 2) (TEAD-2)	Q15562	1
ENST00000230323	TFEB	GP2 (differentiation)	Transcription factor EB	P19484	1
ENST00000372476	TIE1	GP2 (differentiation)	Tyrosine-protein kinase receptor Tie-1 (EC 2.7.10.1)	P35590	1
ENST00000218388	TIMP1	GP2 (differentiation)	Metalloproteinase inhibitor 1 (Collagenase inhibitor 16C8 fibroblast) (Erythroid-potentiating activity) (EPA) (TPA-S1) (TPA-induced protein) (Tissue inhibitor of metalloproteinases 1) (TIMP-1)	P01033	1
ENST00000360658	TLR9	GP2 (differentiation)	Toll-like receptor 9 (CD antigen CD289)	Q9NR96	1
ENST00000392806	TMEM119	GP2 (differentiation)	Transmembrane protein 119 (Osteoblast induction factor) (OBIF)	Q4V9L6	1
ENST00000264771	TMEM175	GP2 (differentiation)	Endosomal/lysomomal potassium channel TMEM175 (Transmembrane protein 175) (mTMEM175)	Q9BSA9	1
ENST00000187762	TMEM38A	GP2 (differentiation)	Trimeric intracellular cation channel type A (TRIC-A) (TRICA) (27 kDa sarcoplasmic reticulum protein) (Mitsugumin-33A) (SPR-27) (Transmembrane protein 38A)	Q9H6F2	1
ENST00000295694	TMEM79	GP2 (differentiation)	Transmembrane protein 79 (Mattrin)	Q9BSE2	1
ENST00000339996	TMEM8C	GP2 (differentiation)	Protein myomaker (Transmembrane protein 8C)	A6NI61	1
ENST00000351698	TOR1A	GP2 (differentiation)	Torsin-1A (Dystonia 1 protein) (Torsin ATPase 1) (EC 3.6.4.-) (Torsin family 1 member A)	O14656	1
ENST00000291416	TRIM62	GP2 (differentiation)	E3 ubiquitin-protein ligase TRIM62 (EC 2.3.2.27) (RING-type E3 ubiquitin transferase TRIM62) (Tripartite motif-containing protein 62)	Q9BVG3	1
ENST00000383763	TRIM71	GP2 (differentiation)	E3 ubiquitin-protein ligase TRIM71 (EC 2.3.2.27) (Protein lin-41 homolog) (mLin41) (RING-type E3 ubiquitin transferase TRIM71) (Tripartite motif-containing protein 71)	Q2Q1W2	1
ENST00000322122	TRIM72	GP2 (differentiation)	Tripartite motif-containing protein 72 (Mitsugumin-53) (Mg53)	Q6ZMU5	1
ENST00000300481	TRPM2	GP2 (differentiation)	Transient receptor potential cation channel subfamily M member 2 (Long transient receptor potential channel 2) (LTrpC-2) (LTrpC2) (Transient receptor potential channel 7) (TrpC7)	O94759	1
ENST00000315491	TUBB3	GP2 (differentiation)	Tubulin beta-3 chain	Q13509	1
ENST00000304735	VASN	GP2 (differentiation)	Vasorin (Protein slit-like 2)	Q6EMK4	1
ENST00000376707	VSX1	GP2 (differentiation)	Visual system homeobox 1 (Homeodomain protein RINX) (Retinal inner nuclear layer homeobox protein) (Transcription factor VSX1)	Q9NZR4	1
ENST00000319070	WFIKKN1	GP2 (differentiation)	WAP, Kazal, immunoglobulin, Kunitz and NTR domain-containing protein 1 (Growth and differentiation factor-associated serum protein 2) (GASP-2) (mGASP-2)	Q96NZ8	1
ENST00000307630	YWHAG	GP2 (differentiation)	14-3-3 protein gamma [Cleaved into: 14-3-3 protein gamma, N-terminally processed]	P61981	1
ENST00000342537	ZBTB42	GP2 (differentiation)	Zinc finger and BTB domain-containing protein 42 (Protein simiRP58)	B2RXF5	1
ENST00000334512	ZMIZ1	GP2 (differentiation)	Zinc finger MIZ domain-containing protein 1 (PIAS-like protein Zimp10) (Retinoic acid-induced protein 17)	Q9ULJ6	1
