# Supplementary material for: Pathological changes are associated with shifts in the employment of synonymous codons at the transcriptome level
Source: BMC Genomics. 2019 Jul 9;20:566. doi: 10.1186/s12864-019-5921-9 (PMC6617700; doi:10.1186/s12864-019-5921-9)
Supplement: Supplementary file 6 — Table S3. Semantic coordinates of the GOs represented in the graphic depiction of the favored or disfavored GO categories in multiple diseases (Detailed list of coordinates). (XLSX 41 kb) [file 12864_2019_5921_MOESM6_ESM.xlsx]

## Sheet: Sheet1
GO id	GO name	Semantic space X	Semantic space Y		http://revigo.irb.hr
GO:0046717	acid secretion	-0.056	2.956
GO:0031532	actin cytoskeleton reorganization	0.077	5.529
GO:0007015	actin filament organization	0.488	-3.679
GO:0030048	actin filament-based movement	0.539	1.086
GO:0090630	activation of GTPase activity	-2.319	-1.016
GO:0002253	activation of immune response	-7.349	-0.415
GO:0031032	actomyosin structure organization	0.352	-3.808
GO:0002526	acute inflammatory response	-4.694	-5.878
GO:0002250	adaptive immune response	-3.781	-5.43
GO:0071875	adrenergic receptor signaling pathway	-4.95	-4.258
GO:0007568	aging	0.162	-1.796
GO:0001667	ameboidal-type cell migration	1.05	5.586
GO:0042886	amide transport	0.353	7.131
GO:0009308	amine metabolic process	2.425	-0.219
GO:0015837	amine transport	-0.178	3.034
GO:0006040	amino sugar metabolic process	0.786	1.462
GO:0006022	aminoglycan metabolic process	3.652	-0.71
GO:0097164	ammonium ion metabolic process	0.24	1.054
GO:0015696	ammonium transport	0.287	6.96
GO:0060249	anatomical structure homeostasis	-7.333	-0.172
GO:0048645	animal organ formation	6.094	-3.735
GO:0055081	anion homeostasis	-3.279	-1.187
GO:0098656	anion transmembrane transport	0.293	7.445
GO:0043276	anoikis	0.264	1.036
GO:0019882	antigen processing and presentation	-0.008	-1.72
GO:0008637	apoptotic mitochondrial changes	-0.074	5.815
GO:1902742	apoptotic process involved in development	5.236	-1.044
GO:0048736	appendage development	0.042	-2.141
GO:0019439	aromatic compound catabolic process	4.961	-1.336
GO:0060840	artery development	6.078	-3.753
GO:0090662	ATP hydrolysis coupled transmembrane transport	0.286	7.101
GO:0048483	autonomic nervous system development	6.278	-3.891
GO:0006914	autophagy	-0.235	1.051
GO:0061564	axon development	0.529	-4.693
GO:0045117	azole transport	-0.172	3.242
GO:0042113	B cell activation	0.594	-1.206
GO:0002209	behavioral defense response	-4.239	-5.148
GO:0042537	benzene-containing compound metabolic process	4.283	0.015
GO:0050435	beta-amyloid metabolic process	0.264	-0.134
GO:1904837	beta-catenin-TCF complex assembly	-0.261	5.162
GO:0031214	biomineral tissue development	6.105	-3.747
GO:0048514	blood vessel morphogenesis	0.127	-3.273
GO:0010171	body morphogenesis	5.71	-1.78
GO:0048854	brain morphogenesis	6.181	-3.796
GO:0016052	carbohydrate catabolic process	1.67	2.059
GO:1901136	carbohydrate derivative catabolic process	2.446	1.321
GO:1901264	carbohydrate derivative transport	0.594	7.945
GO:0033500	carbohydrate homeostasis	-7.425	-0.031
GO:0008643	carbohydrate transport	0.464	7.752
GO:0002263	cell activation involved in immune response	-3.647	-4.776
GO:0033627	cell adhesion mediated by integrin	0.186	0.166
GO:0098743	cell aggregation	0.216	-0.097
GO:0060326	cell chemotaxis	-1.877	4.925
GO:0010644	cell communication by electrical coupling	-2.899	-2.36
GO:0000075	cell cycle checkpoint	-5.756	-1.821
GO:0044770	cell cycle phase transition	1.328	-1.606
GO:0045165	cell fate commitment	1.495	-3.855
GO:0016049	cell growth	1.506	-1.316
GO:0034330	cell junction organization	0.195	6.125
GO:0001906	cell killing	0.409	-0.36
GO:0030031	cell projection assembly	0.575	-3.401
GO:0008037	cell recognition	1.543	-0.466
GO:0045454	cell redox homeostasis	-6.18	-1.91
GO:0098742	cell-cell adhesion via plasma-membrane adhesion molecules	-0.409	1.102
GO:0198738	cell-cell signaling by wnt	-1.455	-1.055
GO:0031589	cell-substrate adhesion	-0.633	1.598
GO:0006081	cellular aldehyde metabolic process	1.995	-1.868
GO:0006520	cellular amino acid metabolic process	4.024	-3.79
GO:0044262	cellular carbohydrate metabolic process	-0.209	1.871
GO:0010927	cellular component assembly involved in morphogenesis	5.081	1.675
GO:0043954	cellular component maintenance	-0.05	5.227
GO:0006968	cellular defense response	-3.911	-4.886
GO:0042180	cellular ketone metabolic process	2.635	-2.3
GO:0043094	cellular metabolic compound salvage	1.011	1.24
GO:0006875	cellular metal ion homeostasis	-8.286	-0.031
GO:0006575	cellular modified amino acid metabolic process	2.917	-0.366
GO:0044270	cellular nitrogen compound catabolic process	4.865	-1.165
GO:0071214	cellular response to abiotic stimulus	-4.1	0.267
GO:0071216	cellular response to biotic stimulus	-4.954	-5.668
GO:0071496	cellular response to external stimulus	-3.573	0.116
GO:0071417	cellular response to organonitrogen compound	-3.8	0.216
GO:0035924	cellular response to vascular endothelial growth factor stimulus	-5.15	-5.987
GO:0061641	CENP-A containing chromatin organization	-0.293	5.225
GO:0021953	central nervous system neuron differentiation	6.237	-3.418
GO:0098534	centriole assembly	-0.011	5.571
GO:0099565	chemical synaptic transmission, postsynaptic	-6.186	-1.607
GO:0032602	chemokine production	5.632	-4.784
GO:0070098	chemokine-mediated signaling pathway	-4.723	-4.636
GO:0006333	chromatin assembly or disassembly	-1.241	-2.152
GO:0006338	chromatin remodeling	-1.284	-2.191
GO:0007059	chromosome segregation	1.468	-1.434
GO:0002544	chronic inflammatory response	-4.369	-5.479
GO:0044782	cilium organization	0.531	-4.677
GO:0003013	circulatory system process	0.021	-1.35
GO:0050817	coagulation	6.073	-4.99
GO:0051186	cofactor metabolic process	-0.193	1.102
GO:0051181	cofactor transport	0.403	6.909
GO:0050890	cognition	6.089	-5.029
GO:0002065	columnar/cuboidal epithelial cell differentiation	5.215	-1.375
GO:0061448	connective tissue development	5.158	-1.879
GO:0030865	cortical cytoskeleton organization	-0.295	5.626
GO:1904888	cranial skeletal system development	5.399	-1.813
GO:0009187	cyclic nucleotide metabolic process	4.08	-4.056
GO:0042107	cytokine metabolic process	-0.222	-0.249
GO:0000910	cytokinesis	1.153	-1.66
GO:0002181	cytoplasmic translation	3.148	-2.343
GO:0030705	cytoskeleton-dependent intracellular transport	-0.223	3.289
GO:0016482	cytosolic transport	0.316	6.812
GO:0098542	defense response to other organism	-3.947	0.228
GO:0060216	definitive hemopoiesis	5.58	-4.203
GO:0097061	dendritic spine organization	-0.048	5.359
GO:0009582	detection of abiotic stimulus	-4.954	-5.788
GO:0009595	detection of biotic stimulus	-4.238	-5.08
GO:0009593	detection of chemical stimulus	-4.049	0.199
GO:0009581	detection of external stimulus	-3.976	0.311
GO:0050906	detection of stimulus involved in sensory perception	-4.049	0.199
GO:0060560	developmental growth involved in morphogenesis	0.242	-2.051
GO:0031128	developmental induction	5.026	-1.826
GO:0021700	developmental maturation	0.088	-2.061
GO:0043648	dicarboxylic acid metabolic process	2.913	-2.877
GO:0007586	digestion	5.565	-4.71
GO:0055123	digestive system development	6.565	-4.039
GO:0072507	divalent inorganic cation homeostasis	-7.112	-0.153
GO:0072511	divalent inorganic cation transport	0.284	7.151
GO:0071897	DNA biosynthetic process	5.574	-3.189
GO:0071103	DNA conformation change	-0.762	-1.795
GO:0042769	DNA damage response, detection of DNA damage	-3.991	-4.851
GO:0006304	DNA modification	5.482	-3.298
GO:0006310	DNA recombination	5.788	-3.33
GO:0006281	DNA repair	-1.209	-4.801
GO:0006260	DNA replication	4.879	-3.036
GO:0022616	DNA strand elongation	-0.359	0.682
GO:0006354	DNA-templated transcription, elongation	4.872	-3.077
GO:0006352	DNA-templated transcription, initiation	5.065	-3.455
GO:0006353	DNA-templated transcription, termination	4.845	-3.04
GO:0007212	dopamine receptor signaling pathway	-4.844	-4.328
GO:0071542	dopaminergic neuron differentiation	6.189	-3.674
GO:0017144	drug metabolic process	-0.361	1.947
GO:0007398	ectoderm development	5.633	-1.744
GO:0048568	embryonic organ development	0.084	-2.895
GO:0050886	endocrine process	5.894	-4.884
GO:0035270	endocrine system development	6.215	-3.867
GO:0007492	endoderm development	5.222	-1.88
GO:0007029	endoplasmic reticulum organization	-0.221	5.222
GO:0016197	endosomal transport	0.399	6.964
GO:0003158	endothelium development	5.222	-1.885
GO:0007272	ensheathment of neurons	6.362	-3.52
GO:0048013	ephrin receptor signaling pathway	-5.311	-4.421
GO:0008544	epidermis development	0.134	-2.26
GO:1904019	epithelial cell apoptotic process	0.426	1.351
GO:0002064	epithelial cell development	1.139	-3.332
GO:0050673	epithelial cell proliferation	-0.162	1.8
GO:0070371	ERK1 and ERK2 cascade	-4.749	-3.651
GO:0007164	establishment of tissue polarity	5.381	-1.805
GO:0007163	establishment or maintenance of cell polarity	1.273	-0.762
GO:0007588	excretion	5.452	-4.653
GO:0035272	exocrine system development	6.157	-3.825
GO:0006887	exocytosis	1.383	6.194
GO:0097734	extracellular exosome biogenesis	-0.106	4.444
GO:0043062	extracellular structure organization	0.516	-4.136
GO:0097191	extrinsic apoptotic signaling pathway	-4.466	-3.46
GO:0060324	face development	5.132	-1.854
GO:0045444	fat cell differentiation	5.398	-1.248
GO:1901568	fatty acid derivative metabolic process	0.506	-0.439
GO:1901571	fatty acid derivative transport	0.001	3.661
GO:0006631	fatty acid metabolic process	2.546	-2.551
GO:0007631	feeding behavior	0.17	-0.433
GO:0007292	female gamete generation	-0.455	-1.488
GO:0009566	fertilization	0.511	2.536
GO:0048144	fibroblast proliferation	0.207	0.691
GO:0042044	fluid transport	0.068	3.54
GO:0030900	forebrain development	0.032	-2.628
GO:0007187	G-protein coupled receptor signaling pathway, coupled to cyclic nucleotide second messenger	-5.019	-4.469
GO:0007214	gamma-aminobutyric acid signaling pathway	-4.783	-4.272
GO:0007369	gastrulation	6.718	-4.094
GO:0016458	gene silencing	-5.094	-2.399
GO:0006091	generation of precursor metabolites and energy	-0.343	1.523
GO:0048732	gland development	0.041	-2.182
GO:0042063	gliogenesis	6.487	-3.393
GO:0051156	glucose 6-phosphate metabolic process	1.052	-0.13
GO:0007215	glutamate receptor signaling pathway	-7.729	-0.365
GO:0046486	glycerolipid metabolic process	2.514	-2.285
GO:0009100	glycoprotein metabolic process	2.241	0.858
GO:1901657	glycosyl compound metabolic process	3.527	-0.469
GO:0070085	glycosylation	1.602	-0.052
GO:0007030	Golgi organization	-0.221	5.235
GO:0048193	Golgi vesicle transport	0.297	6.888
GO:0007507	heart development	0.045	-2.348
GO:0002244	hematopoietic progenitor cell differentiation	5.571	-3.825
GO:0046700	heterocycle catabolic process	4.192	-1.349
GO:0034113	heterotypic cell-cell adhesion	0.139	0.18
GO:0030902	hindbrain development	6.458	-3.985
GO:0035329	hippo signaling	-4.876	-4.276
GO:0016570	histone modification	0.758	-3.852
GO:0008334	histone mRNA metabolic process	-0.339	0.491
GO:0048872	homeostasis of number of cells	-7.127	-0.163
GO:0034109	homotypic cell-cell adhesion	0.15	0.184
GO:0006959	humoral immune response	-3.6	-5.201
GO:0006818	hydrogen transport	0.549	8.052
GO:0007249	I-kappaB kinase/NF-kappaB signaling	-7.634	-0.357
GO:0002764	immune response-regulating signaling pathway	-7.349	-0.415
GO:0098657	import into cell	-0.148	2.803
GO:0001701	in utero embryonic development	0.035	-2.174
GO:0070841	inclusion body assembly	-0.282	5.603
GO:0042430	indole-containing compound metabolic process	3.406	-1.547
GO:0002437	inflammatory response to antigenic stimulus	-3.931	-5.946
GO:0015698	inorganic anion transport	0.273	7.161
GO:0048017	inositol lipid-mediated signaling	-8.11	-0.434
GO:0048009	insulin-like growth factor receptor signaling pathway	-5.051	-4.235
GO:0007229	integrin-mediated signaling pathway	-5.237	-4.551
GO:0051701	interaction with host	-0.562	2.05
GO:0051702	interaction with symbiont	-0.017	2.611
GO:0032609	interferon-gamma production	5.647	-4.801
GO:0032612	interleukin-1 production	5.605	-4.772
GO:0032613	interleukin-10 production	5.548	-4.725
GO:0032615	interleukin-12 production	5.559	-4.734
GO:0032616	interleukin-13 production	5.505	-4.696
GO:0032620	interleukin-17 production	5.543	-4.729
GO:0032623	interleukin-2 production	5.598	-4.767
GO:0032633	interleukin-4 production	5.516	-4.714
GO:0032634	interleukin-5 production	5.516	-4.702
GO:0032635	interleukin-6 production	5.562	-4.746
GO:0032637	interleukin-8 production	5.543	-4.733
GO:0045103	intermediate filament-based process	0.41	0.303
GO:0030522	intracellular receptor signaling pathway	-7.379	-0.344
GO:0051703	intraspecies interaction between organisms	-0.013	2.609
GO:0097193	intrinsic apoptotic signaling pathway	-5.795	-1.439
GO:0006720	isoprenoid metabolic process	2.462	-2.189
GO:0097581	lamellipodium organization	0.003	5.33
GO:0071887	leukocyte apoptotic process	0.723	2.012
GO:0007159	leukocyte cell-cell adhesion	-0.69	1.806
GO:0002521	leukocyte differentiation	0.816	-4.817
GO:0002443	leukocyte mediated immunity	0.11	-1.879
GO:0050900	leukocyte migration	0.608	6.005
GO:0070661	leukocyte proliferation	0.403	1.064
GO:0016042	lipid catabolic process	4.637	-0.433
GO:0055088	lipid homeostasis	-3.249	-1.166
GO:0010876	lipid localization	0.36	7.208
GO:0030258	lipid modification	2.5	-2.118
GO:0042157	lipoprotein metabolic process	0.125	1.852
GO:1903509	liposaccharide metabolic process	2.672	-0.618
GO:0051668	localization within membrane	-0.221	2.894
GO:0007626	locomotory behavior	-0.064	1.833
GO:0001945	lymph vessel development	6.505	-3.978
GO:0032984	macromolecular complex disassembly	0.632	-4.213
GO:0034367	macromolecular complex remodeling	-0.26	6.003
GO:0098727	maintenance of cell number	5.185	-1.841
GO:0051235	maintenance of location	-5.66	4.959
GO:0048232	male gamete generation	-0.199	-1.371
GO:0007618	mating	0.36	1.864
GO:0042490	mechanoreceptor differentiation	6.567	-3.625
GO:0044091	membrane biogenesis	-1.082	-1.836
GO:0030397	membrane disassembly	-0.254	5.777
GO:0022406	membrane docking	1.119	-0.873
GO:0061025	membrane fusion	-1.303	-2.124
GO:0010324	membrane invagination	-0.201	4.898
GO:0006643	membrane lipid metabolic process	2.192	-1.929
GO:0033619	membrane protein proteolysis	-0.149	-0.141
GO:0031579	membrane raft organization	-0.054	5.134
GO:0010463	mesenchymal cell proliferation	0.223	0.802
GO:0060231	mesenchymal to epithelial transition	5.208	-1.703
GO:0060485	mesenchyme development	6.658	-4.064
GO:0007498	mesoderm development	5.26	-1.89
GO:0032259	methylation	-0.212	3.039
GO:0000226	microtubule cytoskeleton organization	0.635	-3.245
GO:0007018	microtubule-based movement	1.216	-0.952
GO:0032528	microvillus organization	-0.168	5.336
GO:0000266	mitochondrial fission	-0.293	6.224
GO:0007006	mitochondrial membrane organization	0.481	-3.399
GO:0033108	mitochondrial respiratory chain complex assembly	-0.811	-1.774
GO:0097031	mitochondrial respiratory chain complex I biogenesis	-0.275	5.147
GO:0000959	mitochondrial RNA metabolic process	-0.585	0.932
GO:0032543	mitochondrial translation	2.014	-4.695
GO:0006839	mitochondrial transport	0.43	7.317
GO:0007067	mitotic nuclear division	0.392	-4.041
GO:0035821	modification of morphology or physiology of other organism	-2.97	0.215
GO:0072337	modified amino acid transport	-0.04	4.306
GO:0050804	modulation of synaptic transmission	-6.167	-1.412
GO:0042303	molting cycle	5.628	-4.749
GO:0015844	monoamine transport	-0.085	3.097
GO:0055067	monovalent inorganic cation homeostasis	-7.998	0.042
GO:0001763	morphogenesis of a branching structure	6.092	-3.747
GO:0001738	morphogenesis of a polarized epithelium	5.242	-1.885
GO:0002011	morphogenesis of an epithelial sheet	5.621	-1.829
GO:0016331	morphogenesis of embryonic epithelium	6.633	-3.996
GO:0052192	movement in environment of other organism involved in symbiotic interaction	-0.224	1.724
GO:0006397	mRNA processing	3.526	-2.486
GO:0009299	mRNA transcription	-0.593	0.523
GO:0044706	multi-multicellular organism process	-0.346	-1.361
GO:0051705	multi-organism behavior	-0.149	2.451
GO:1902579	multi-organism localization	-0.242	3.466
GO:0044803	multi-organism membrane organization	-0.357	6.151
GO:0044033	multi-organism metabolic process	0.005	2.221
GO:1902590	multi-organism organelle organization	-0.329	6.266
GO:0035264	multicellular organism growth	6.081	-3.754
GO:0044236	multicellular organism metabolic process	5.927	-4.877
GO:0048871	multicellular organismal homeostasis	-5.849	-1.88
GO:0050879	multicellular organismal movement	5.908	-4.877
GO:0033555	multicellular organismal response to stress	1.14	-7.351
GO:0035637	multicellular organismal signaling	3.795	-5.86
GO:0010657	muscle cell apoptotic process	0.539	1.883
GO:0042692	muscle cell differentiation	0.024	-2.261
GO:0014812	muscle cell migration	-0.493	2.948
GO:0033002	muscle cell proliferation	0.271	0.842
GO:0007517	muscle organ development	0.024	-2.261
GO:0003012	muscle system process	0.005	-1.339
GO:0060537	muscle tissue development	0.122	-2.013
GO:0033028	myeloid cell apoptotic process	0.278	1.374
GO:0030099	myeloid cell differentiation	0.592	-4.09
GO:0002274	myeloid leukocyte activation	0.216	-0.929
GO:0010257	NADH dehydrogenase complex assembly	-0.101	4.777
GO:0030101	natural killer cell activation	0.124	-1.361
GO:0034470	ncRNA processing	4.587	-3.331
GO:0098781	ncRNA transcription	-0.529	0.541
GO:0070265	necrotic cell death	0.572	1.801
GO:0007162	negative regulation of cell adhesion	-2.857	-1.111
GO:0010948	negative regulation of cell cycle process	-5.756	-1.821
GO:0010721	negative regulation of cell development	3.561	-2.73
GO:0051271	negative regulation of cellular component movement	-3.131	2.056
GO:1903828	negative regulation of cellular protein localization	-3.158	1.493
GO:0001818	negative regulation of cytokine production	3.899	-5.429
GO:0031348	negative regulation of defense response	-5.28	-4.872
GO:1904950	negative regulation of establishment of protein localization	-3.345	1.517
GO:0045926	negative regulation of growth	-2.77	-1.741
GO:0051346	negative regulation of hydrolase activity	-7.756	-0.217
GO:0002683	negative regulation of immune system process	-7.191	-0.301
GO:1902532	negative regulation of intracellular signal transduction	-7.261	-0.397
GO:0040013	negative regulation of locomotion	-2.516	-1.007
GO:0051961	negative regulation of nervous system development	4.426	-4.523
GO:0010639	negative regulation of organelle organization	-6.856	-2.208
GO:0042326	negative regulation of phosphorylation	-6.728	-1.252
GO:0045861	negative regulation of proteolysis	-6.761	-1.159
GO:0032102	negative regulation of response to external stimulus	-7.219	-0.447
GO:0051348	negative regulation of transferase activity	-7.344	-0.15
GO:0051051	negative regulation of transport	-5.298	4.955
GO:0021675	nerve development	6.557	-4.024
GO:0048857	neural nucleus development	5.177	-1.793
GO:0061351	neural precursor cell proliferation	0.419	1.08
GO:0021915	neural tube development	6.232	-3.841
GO:0050905	neuromuscular process	5.979	-4.941
GO:0007274	neuromuscular synaptic transmission	-2.577	-2.138
GO:0070997	neuron death	0.539	1.76
GO:0001764	neuron migration	5.832	-2.124
GO:0097485	neuron projection guidance	-1.924	-4.447
GO:0007270	neuron-neuron synaptic transmission	-2.54	-1.925
GO:0007218	neuropeptide signaling pathway	-7.564	-0.341
GO:0006836	neurotransmitter transport	0.613	7.614
GO:0006638	neutral lipid metabolic process	0.643	0.977
GO:0038061	NIK/NF-kappaB signaling	-4.431	-4.147
GO:0007219	Notch signaling pathway	-7.595	-0.348
GO:0051169	nuclear transport	0.296	6.921
GO:0090305	nucleic acid phosphodiester bond hydrolysis	4.665	-2.641
GO:0009112	nucleobase metabolic process	4.736	-3.988
GO:0015931	nucleobase-containing compound transport	0.521	7.398
GO:0015949	nucleobase-containing small molecule interconversion	0.281	-0.207
GO:0033865	nucleoside bisphosphate metabolic process	4.873	-4.745
GO:0009132	nucleoside diphosphate metabolic process	4.225	-4.266
GO:0009123	nucleoside monophosphate metabolic process	4.204	-4.309
GO:1901293	nucleoside phosphate biosynthetic process	4.643	-4.655
GO:0009141	nucleoside triphosphate metabolic process	4.185	-4.281
GO:0046939	nucleotide phosphorylation	4.291	-4.311
GO:0009225	nucleotide-sugar metabolic process	4.418	-1.541
GO:0006997	nucleus organization	-0.189	5.02
GO:0042476	odontogenesis	6.052	-3.741
GO:0006490	oligosaccharide-lipid intermediate biosynthetic process	0.426	0.612
GO:0035265	organ growth	6.062	-3.739
GO:0002251	organ or tissue specific immune response	-3.492	-5.099
GO:0051640	organelle localization	0.317	6.886
GO:0016053	organic acid biosynthetic process	4.01	-4.254
GO:0015849	organic acid transport	0.415	7.437
GO:0015711	organic anion transport	0.311	7.171
GO:0015695	organic cation transport	-0.18	3.043
GO:1901361	organic cyclic compound catabolic process	3.795	-1.291
GO:1901615	organic hydroxy compound metabolic process	-0.116	2.148
GO:0015850	organic hydroxy compound transport	0.523	7.154
GO:1901565	organonitrogen compound catabolic process	4.827	-1.019
GO:0046434	organophosphate catabolic process	2.455	0.035
GO:0015748	organophosphate ester transport	0.541	7.421
GO:0001503	ossification	0.022	-1.332
GO:0033687	osteoblast proliferation	0.179	0.648
GO:0060021	palate development	5.363	-1.805
GO:0031016	pancreas development	6.183	-3.853
GO:0007389	pattern specification process	0.134	-3.239
GO:0018149	peptide cross-linking	-0.271	-0.015
GO:0018196	peptidyl-asparagine modification	-0.274	0.047
GO:0018198	peptidyl-cysteine modification	0.927	0.637
GO:0018205	peptidyl-lysine modification	1.693	0.008
GO:0018208	peptidyl-proline modification	1.764	-0.05
GO:0018212	peptidyl-tyrosine modification	1.505	0.225
GO:0007422	peripheral nervous system development	6.065	-3.754
GO:0006909	phagocytosis	-0.156	2.914
GO:0090382	phagosome maturation	-0.309	5.485
GO:0060037	pharyngeal system development	6.267	-3.891
GO:0007200	phospholipase C-activating G-protein coupled receptor signaling pathway	-4.984	-4.398
GO:0006644	phospholipid metabolic process	2.155	-2.89
GO:0046530	photoreceptor cell differentiation	6.302	-3.493
GO:0042440	pigment metabolic process	1.492	-0.228
GO:0043473	pigmentation	0.253	-0.177
GO:0006907	pinocytosis	-0.179	2.553
GO:0007009	plasma membrane organization	0.516	-3.387
GO:0005976	polysaccharide metabolic process	0.308	0.721
GO:0050918	positive chemotaxis	-5.3	-5.622
GO:0045785	positive regulation of cell adhesion	-6.849	-0.076
GO:0045787	positive regulation of cell cycle	-5.751	-1.613
GO:0010720	positive regulation of cell development	-5.517	-3.089
GO:0031346	positive regulation of cell projection organization	-2.933	4.179
GO:0044089	positive regulation of cellular component biogenesis	-6.637	-1.99
GO:0051272	positive regulation of cellular component movement	-4.84	4.431
GO:1903829	positive regulation of cellular protein localization	-5.2	5.197
GO:0001819	positive regulation of cytokine production	-6.297	-1.803
GO:0031349	positive regulation of defense response	-7.175	-0.515
GO:1904951	positive regulation of establishment of protein localization	-5.35	5.2
GO:0043270	positive regulation of ion transport	-2.845	1.047
GO:0033674	positive regulation of kinase activity	-6.694	-1.042
GO:0040017	positive regulation of locomotion	-6.897	0.197
GO:0043410	positive regulation of MAPK cascade	-6.694	-1.042
GO:0051962	positive regulation of nervous system development	-5.651	-2.291
GO:0045862	positive regulation of proteolysis	-7.178	-1.217
GO:0032103	positive regulation of response to external stimulus	-4.729	-4.413
GO:0051047	positive regulation of secretion	-5.083	5.136
GO:1901522	positive regulation of transcription from RNA polymerase II promoter involved in cellular response to chemical stimulus	-4.973	-4.027
GO:0009791	post-embryonic development	0.049	-2.366
GO:0010608	posttranscriptional regulation of gene expression	-7.113	-1.442
GO:0006813	potassium ion transport	0.359	7.973
GO:0099531	presynaptic process involved in chemical synaptic transmission	-2.507	-1.775
GO:0061614	pri-miRNA transcription from RNA polymerase II promoter	-0.631	0.484
GO:0002532	production of molecular mediator involved in inflammatory response	1.099	-7.517
GO:0002440	production of molecular mediator of immune response	0.112	-1.876
GO:0010498	proteasomal protein catabolic process	2.516	-0.592
GO:0072376	protein activation cascade	-4.616	-4.946
GO:0043543	protein acylation	1.268	0.029
GO:0008213	protein alkylation	1.261	-0.278
GO:0031503	protein complex localization	0.402	6.935
GO:0032527	protein exit from endoplasmic reticulum	-0.229	3.634
GO:0006457	protein folding	-0.206	1.151
GO:0017038	protein import	0.411	7.57
GO:0043491	protein kinase B signaling	-4.853	-4.356
GO:0070528	protein kinase C signaling	-4.265	-4.075
GO:0007205	protein kinase C-activating G-protein coupled receptor signaling pathway	-4.926	-4.39
GO:0034394	protein localization to cell surface	-0.204	4.14
GO:0034502	protein localization to chromosome	-0.224	3.599
GO:0061512	protein localization to cilium	-0.223	2.923
GO:0044380	protein localization to cytoskeleton	-0.225	2.906
GO:0070972	protein localization to endoplasmic reticulum	0.382	7.379
GO:0072657	protein localization to membrane	1.021	5.149
GO:0070585	protein localization to mitochondrion	0.323	7.062
GO:0034504	protein localization to nucleus	0.363	7.442
GO:0051604	protein maturation	0.703	-0.421
GO:0070646	protein modification by small protein removal	1.302	0.072
GO:0006513	protein monoubiquitination	-0.177	0.049
GO:0051258	protein polymerization	-1.349	-2.274
GO:0000209	protein polyubiquitination	0.713	-0.032
GO:0009306	protein secretion	1.241	5.984
GO:0071806	protein transmembrane transport	0.445	8.009
GO:0042787	protein ubiquitination involved in ubiquitin-dependent protein catabolic process	1.632	-0.48
GO:0071824	protein-DNA complex subunit organization	-1.396	-2.389
GO:0071825	protein-lipid complex subunit organization	-0.254	6.056
GO:0042558	pteridine-containing compound metabolic process	5.229	-2.06
GO:0072522	purine-containing compound biosynthetic process	4.142	-2.119
GO:0035587	purinergic receptor signaling pathway	-4.427	-4.151
GO:0072524	pyridine-containing compound metabolic process	3.829	-1.862
GO:0072527	pyrimidine-containing compound metabolic process	3.794	-1.819
GO:0006090	pyruvate metabolic process	2.39	-2.299
GO:0007265	Ras protein signal transduction	-8.019	-0.436
GO:2001057	reactive nitrogen species metabolic process	0.028	0.995
GO:0072593	reactive oxygen species metabolic process	-0.358	1.447
GO:0043112	receptor metabolic process	0.538	-0.455
GO:0006898	receptor-mediated endocytosis	0.389	7.084
GO:0060004	reflex	-4.435	-5.132
GO:0031099	regeneration	5.121	-1.856
GO:0032970	regulation of actin filament-based process	-5.779	-1.831
GO:0090066	regulation of anatomical structure size	-8.319	-0.03
GO:0044070	regulation of anion transport	-5.17	5.307
GO:2001233	regulation of apoptotic signaling pathway	-5.795	-1.439
GO:0043462	regulation of ATPase activity	-6.922	-0.243
GO:0050795	regulation of behavior	-2.817	-1.468
GO:0051098	regulation of binding	-6.796	-0.282
GO:0050878	regulation of body fluid levels	-7.895	0.071
GO:0006109	regulation of carbohydrate metabolic process	-6.913	-0.389
GO:0050865	regulation of cell activation	-6.092	-1.541
GO:0051302	regulation of cell division	-5.917	-1.568
GO:0022604	regulation of cell morphogenesis	-4.473	-3.721
GO:0022407	regulation of cell-cell adhesion	-6.849	-0.076
GO:0034248	regulation of cellular amide metabolic process	-5.999	-1.923
GO:0090287	regulation of cellular response to growth factor stimulus	-7.14	-0.45
GO:0050920	regulation of chemotaxis	-5.702	-4.862
GO:1902275	regulation of chromatin organization	-6.385	-2.255
GO:0033044	regulation of chromosome organization	-6.113	-2.222
GO:0031279	regulation of cyclase activity	-2.904	-1.052
GO:1904029	regulation of cyclin-dependent protein kinase activity	-4.628	-2.825
GO:0051493	regulation of cytoskeleton organization	-6.338	-2.217
GO:0048638	regulation of developmental growth	-5.608	-2.147
GO:0051052	regulation of DNA metabolic process	-5.297	-2.57
GO:0043620	regulation of DNA-templated transcription in response to stress	-5.208	-3.966
GO:0045995	regulation of embryonic development	4.678	-4.725
GO:0030856	regulation of epithelial cell differentiation	4.57	-4.315
GO:0008277	regulation of G-protein coupled receptor protein signaling pathway	-4.895	-4.419
GO:0040029	regulation of gene expression, epigenetic	-6.41	-1.13
GO:1903706	regulation of hemopoiesis	-5.914	-2.433
GO:0010817	regulation of hormone levels	-7.176	-0.157
GO:0002697	regulation of immune effector process	-6.894	-0.224
GO:0050727	regulation of inflammatory response	-5.115	-4.988
GO:0045088	regulation of innate immune response	-7.175	-0.515
GO:0032386	regulation of intracellular transport	-5.175	5.38
GO:0060191	regulation of lipase activity	-2.486	-0.941
GO:0019216	regulation of lipid metabolic process	-6.538	-1.438
GO:0051339	regulation of lyase activity	-2.866	-1.103
GO:0090559	regulation of membrane permeability	-2.798	-0.975
GO:0042391	regulation of membrane potential	-7.187	-0.163
GO:0010959	regulation of metal ion transport	-5.034	5.263
GO:0032886	regulation of microtubule-based process	-5.828	-1.559
GO:0007346	regulation of mitotic cell cycle	-6.075	-1.924
GO:1905330	regulation of morphogenesis of an epithelium	3.448	-3.007
GO:1903311	regulation of mRNA metabolic process	-3.079	-0.672
GO:0043900	regulation of multi-organism process	-6.849	-0.327
GO:0031644	regulation of neurological system process	3.901	-5.23
GO:0010975	regulation of neuron projection development	-3.804	-3.859
GO:0001505	regulation of neurotransmitter levels	-3.034	-1.249
GO:0051783	regulation of nuclear division	-6.589	-2.264
GO:0032069	regulation of nuclease activity	-2.705	-0.92
GO:0006140	regulation of nucleotide metabolic process	-2.951	-0.376
GO:2000027	regulation of organ morphogenesis	4.603	-4.669
GO:1902115	regulation of organelle assembly	-3.103	3.897
GO:0051341	regulation of oxidoreductase activity	-2.959	-1.24
GO:0052547	regulation of peptidase activity	-6.761	-1.159
GO:0097006	regulation of plasma lipoprotein particle levels	-2.528	-1.324
GO:0043254	regulation of protein complex assembly	-5.82	-2.016
GO:1903320	regulation of protein modification by small protein conjugation or removal	-6.402	-1.374
GO:0071900	regulation of protein serine/threonine kinase activity	-6.041	-2.517
GO:0031647	regulation of protein stability	-6.969	-0.135
GO:0010469	regulation of receptor activity	-4.887	-4.165
GO:2000241	regulation of reproductive process	-7.011	-0.322
GO:0002831	regulation of response to biotic stimulus	-4.853	-4.626
GO:0060759	regulation of response to cytokine stimulus	-4.87	-4.899
GO:2001020	regulation of response to DNA damage stimulus	-6.863	-0.4
GO:1903034	regulation of response to wounding	-4.487	-4.515
GO:0051090	regulation of sequence-specific DNA binding transcription factor activity	-5.086	-2.66
GO:0050803	regulation of synapse structure or activity	-2.946	-1.187
GO:0034762	regulation of transmembrane transport	-5.257	5.09
GO:0032409	regulation of transporter activity	-3.364	1.346
GO:1901342	regulation of vasculature development	4.493	-4.486
GO:0060627	regulation of vesicle-mediated transport	-5.266	5.181
GO:0003014	renal system process	5.993	-4.907
GO:0019098	reproductive behavior	5.375	-4.426
GO:0061458	reproductive system development	0.033	-2.195
GO:0045730	respiratory burst	0.153	-0.083
GO:0007585	respiratory gaseous exchange	5.496	-4.665
GO:0060541	respiratory system development	6.544	-4.039
GO:0030323	respiratory tube development	6.401	-3.987
GO:0001101	response to acid chemical	-3.8	0.165
GO:0014823	response to activity	-4.084	-4.858
GO:0097305	response to alcohol	-5.47	-6.323
GO:0043279	response to alkaloid	-4.394	-5.271
GO:0014075	response to amine	-4.209	-5.11
GO:0060359	response to ammonium ion	-4.366	-5.218
GO:0046677	response to antibiotic	-3.694	0.151
GO:0046685	response to arsenic-containing substance	-4.508	-5.392
GO:0048678	response to axon injury	-4.129	-5.069
GO:0009617	response to bacterium	-3.947	0.228
GO:0071772	response to BMP	-4.996	-5.916
GO:0009743	response to carbohydrate	-4.797	-5.719
GO:0042493	response to drug	-4.277	0.183
GO:0051602	response to electrical stimulus	-3.895	-4.705
GO:0034976	response to endoplasmic reticulum stress	-4.466	0.232
GO:0070849	response to epidermal growth factor	-4.833	-5.844
GO:0032355	response to estradiol	-5.06	-6.001
GO:0043627	response to estrogen	-4.308	-5.15
GO:0009991	response to extracellular stimulus	-4.048	0.168
GO:0071774	response to fibroblast growth factor	-4.945	-5.881
GO:0034405	response to fluid shear stress	-4.545	-5.601
GO:0009620	response to fungus	-4.711	-5.573
GO:0034698	response to gonadotropin	-4.585	-5.575
GO:0035902	response to immobilization stress	-4.037	-5.017
GO:0010035	response to inorganic substance	-3.931	0.15
GO:0035456	response to interferon-beta	-5.042	-6.047
GO:0034341	response to interferon-gamma	-4.637	-6.34
GO:0070555	response to interleukin-1	-4.416	-5.285
GO:0070741	response to interleukin-6	-5.178	-6.19
GO:0002931	response to ischemia	-4.292	-5.377
GO:1901654	response to ketone	-4.851	-5.818
GO:0009612	response to mechanical stimulus	-4.698	-5.582
GO:0071867	response to monoamine	-4.915	-5.913
GO:1990089	response to nerve growth factor	-4.873	-5.892
GO:0046683	response to organophosphorus	-4.605	-5.5
GO:0006970	response to osmotic stress	-3.606	0.138
GO:0006979	response to oxidative stress	-3.732	0.105
GO:0070482	response to oxygen levels	-4.505	-5.381
GO:1901652	response to peptide	-3.8	0.216
GO:0009268	response to pH	-4.271	-5.1
GO:0001562	response to protozoan	-4.169	-4.929
GO:0014074	response to purine-containing compound	-4.395	-5.288
GO:0048545	response to steroid hormone	-4.227	0.226
GO:0009266	response to temperature stimulus	-3.753	0.149
GO:0097066	response to thyroid hormone	-4.552	-5.539
GO:0035966	response to topologically incorrect protein	-5.363	-6.251
GO:0009636	response to toxic substance	-4.182	0.182
GO:0071559	response to transforming growth factor beta	-4.796	-5.696
GO:0034612	response to tumor necrosis factor	-4.59	-5.51
GO:0034340	response to type I interferon	-4.533	-6.289
GO:0009615	response to virus	-3.883	0.237
GO:0009410	response to xenobiotic stimulus	-3.519	0.14
GO:0048511	rhythmic process	-0.204	2.979
GO:0022613	ribonucleoprotein complex biogenesis	-1.355	-2.332
GO:0071166	ribonucleoprotein complex localization	0.409	7.363
GO:0071826	ribonucleoprotein complex subunit organization	-1.403	-2.411
GO:0046390	ribose phosphate biosynthetic process	3.23	-0.944
GO:0031123	RNA 3'-end processing	3.157	-2.053
GO:0036260	RNA capping	3.653	-2.199
GO:0006403	RNA localization	0.345	6.888
GO:0009451	RNA modification	3.516	-2.483
GO:0043631	RNA polyadenylation	4.275	-1.292
GO:0039703	RNA replication	-0.462	0.647
GO:0010501	RNA secondary structure unwinding	-0.551	0.737
GO:0008380	RNA splicing	3.473	-2.424
GO:0016072	rRNA metabolic process	5.451	-2.989
GO:0031529	ruffle organization	-0.039	5.433
GO:0019932	second-messenger-mediated signaling	-7.88	-0.357
GO:0019748	secondary metabolic process	2.056	1.19
GO:0032941	secretion by tissue	6.04	-2.988
GO:0071526	semaphorin-plexin signaling pathway	-4.45	-4.169
GO:0007423	sensory organ development	0.036	-2.211
GO:0007606	sensory perception of chemical stimulus	0.028	-1.349
GO:0050953	sensory perception of light stimulus	5.714	-4.828
GO:0050954	sensory perception of mechanical stimulus	5.684	-4.807
GO:0019233	sensory perception of pain	5.812	-4.818
GO:0050951	sensory perception of temperature stimulus	5.543	-4.703
GO:0007210	serotonin receptor signaling pathway	-4.669	-4.21
GO:0007530	sex determination	5.17	-1.724
GO:0007548	sex differentiation	0.018	-1.922
GO:0097503	sialylation	-0.056	-0.071
GO:0023061	signal release	-0.425	6.231
GO:0072331	signal transduction by p53 class mediator	-5.496	-4.516
GO:0038034	signal transduction in absence of ligand	-4.337	-4.11
GO:0042770	signal transduction in response to DNA damage	-4.534	-4.373
GO:0023019	signal transduction involved in regulation of gene expression	-4.264	-3.873
GO:0044708	single-organism behavior	0.035	2.976
GO:0044723	single-organism carbohydrate metabolic process	3.662	0.226
GO:0001501	skeletal system development	0.053	-2.749
GO:0043588	skin development	6.452	-3.991
GO:0030431	sleep	5.837	-4.826
GO:0044282	small molecule catabolic process	3.519	-1.092
GO:0016073	snRNA metabolic process	-0.622	1.073
GO:0006814	sodium ion transport	0.319	7.844
GO:0002200	somatic diversification of immune receptors	5.615	-4.23
GO:0061053	somite development	6.47	-3.917
GO:0097722	sperm motility	-0.298	2.88
GO:0021510	spinal cord development	6.392	-3.974
GO:0048536	spleen development	5.956	-4.455
GO:0097696	STAT cascade	-4.584	-4.238
GO:0048863	stem cell differentiation	5.22	-1.236
GO:0017145	stem cell division	0.889	0.493
GO:0072089	stem cell proliferation	0.19	0.807
GO:0008202	steroid metabolic process	3.812	-1.598
GO:0031098	stress-activated protein kinase signaling cascade	-6.781	-0.312
GO:0006790	sulfur compound metabolic process	-0.465	2.949
GO:0072348	sulfur compound transport	0.558	7.902
GO:0050808	synapse organization	0.521	-4.296
GO:0007271	synaptic transmission, cholinergic	-2.556	-2.133
GO:0099504	synaptic vesicle cycle	-0.196	3.578
GO:0070193	synaptonemal complex organization	-0.279	6.128
GO:0006949	syncytium formation	5.102	-1.592
GO:0032200	telomere organization	-0.726	-1.645
GO:0033013	tetrapyrrole metabolic process	4.488	-2.022
GO:0090130	tissue migration	0.047	-1.304
GO:0048771	tissue remodeling	5.743	-4.82
GO:0002507	tolerance induction	5.87	-4.396
GO:1901998	toxin transport	-0.057	2.833
GO:0061383	trabecula morphogenesis	5.608	-1.766
GO:0006360	transcription from RNA polymerase I promoter	-0.909	0.924
GO:0006383	transcription from RNA polymerase III promoter	4.752	-2.696
GO:0071604	transforming growth factor beta production	5.633	-4.77
GO:0055076	transition metal ion homeostasis	-8.286	-0.031
GO:0000041	transition metal ion transport	0.314	7.381
GO:0006414	translational elongation	3.173	-2.789
GO:0006413	translational initiation	3.105	-2.702
GO:0007178	transmembrane receptor protein serine/threonine kinase signaling pathway	-7.644	-0.383
GO:0072350	tricarboxylic acid metabolic process	3.294	-2.784
GO:0072512	trivalent inorganic cation transport	-0.156	2.74
GO:0006399	tRNA metabolic process	3.911	-2.471
GO:0035239	tube morphogenesis	0.026	-2.517
GO:0071706	tumor necrosis factor superfamily cytokine production	5.983	-4.974
GO:0042092	type 2 immune response	-3.637	-5.406
GO:0032606	type I interferon production	5.641	-4.793
GO:0001655	urogenital system development	0.041	-2.135
GO:0007034	vacuolar transport	0.356	6.84
GO:0010573	vascular endothelial growth factor production	5.801	-4.837
GO:0048010	vascular endothelial growth factor receptor signaling pathway	-5.207	-4.353
GO:0021591	ventricular system development	6.402	-3.932
GO:0016050	vesicle organization	-1.389	-2.298
GO:0099003	vesicle-mediated transport in synapse	-0.117	3.21
GO:0098876	vesicle-mediated transport to the plasma membrane	-0.051	3.562
GO:0019058	viral life cycle	-0.562	2.05
GO:0006766	vitamin metabolic process	3.199	-0.697
GO:0051180	vitamin transport	0.413	6.942
GO:0030104	water homeostasis	-2.457	-0.959
