# Supplementary material for: Pathological changes are associated with shifts in the employment of synonymous codons at the transcriptome level
Source: BMC Genomics. 2019 Jul 9;20:566. doi: 10.1186/s12864-019-5921-9 (PMC6617700; doi:10.1186/s12864-019-5921-9)
Supplement: Supplementary file 7 — Table S4. Published data from multiple studies analyzed in this work (References for the studies used in this work). (XLSX 16 kb) [file 12864_2019_5921_MOESM7_ESM.xlsx]

## Sheet: Sheet1
N	Disease /condition	Description of the disease/treatment/condition	Sample/tissue	GEO reference	Platform	Reference author	PubMed ID	File name
1	Alcohol dependence	Brain region: Superior Frontal Cortex	Human brain	GSE29555	Illumina HumanHT-12 V3.0 expression beadchip	Ponomarev	22302827	01_Alcoholism_1_brain_a
2	Alcohol dependence	Brain region: Amigdala	Human brain	GSE29555	Illumina HumanHT-12 V3.0 expression beadchip	Ponomarev	22302827	02_Alcoholism_1_brain_b
3	Alcohol dependence	Brain region: central nucleus of the Amigdala	Human brain	GSE29555	Illumina HumanHT-12 V3.0 expression beadchip	Ponomarev	22302827	03_Alcoholism_1_brain_c
4	Alcohol dependence	Brain region: peripheral nucleus of the Amigdala	Human brain	GSE29555	Illumina HumanHT-12 V3.0 expression beadchip	Ponomarev	22302827	04_Alcoholism_1_brain_d
5	Alcohol dependence	Females prefrontal cortex	Human brain	GSE49376	Illumina HumanHT-12 V4.0 expression beadchip	Xu	24163133	05_Alcoholism_2_PFC_females
6	Alcohol dependence	Males prefrontal cortex	Human brain	GSE49376	Illumina HumanHT-12 V4.0 expression beadchip	Xu	24163133	06_Alcoholism_2_PFC_males
7	Alcohol dependence	Alcoholic hepatitis	Human liver	GSE28619	[HG-U133_Plus_2] Affymetrix Human Genome U133 Plus 2.0 Array	Affò	22637703	07_Alcoholism_3_liver
8	Amyotrophic Lateral Sclerosis (ALS)	Gray matter from ALS (familial form)	Human spinal cord	GSE833	[Hu6800] Affymetrix Human Full Length HuGeneFL Array	Dangond	14645737	08_ALS_1_gray_matter_fam
9	Amyotrophic Lateral Sclerosis (ALS)	Gray matter from ALS (sporadic form)	Human spinal cord	GSE833	[Hu6800] Affymetrix Human Full Length HuGeneFL Array	Dangond	14645737	09_ALS_1_gray_matter_sporadic
10	Amyotrophic Lateral Sclerosis (ALS)	Skeletal Muscle of ALS Patients	Human muscle	GSE41414	[HG-Focus] Affymetrix Human HG-Focus Target Array	Bernardini	23469062	10_ALS_2_muscle
11	Bipolar disorder	Post-mortem brain tissue from patients with bipolar disorder	Human brain	GSE5392	GPL96 [HG-U133A] Affymetrix Human Genome U133A Array	Ryan	16894394	11_Bipolar_disorder
12	Diabetes	Blood from patients with type 2 diabetes	Human blood	GSE26168	GPL6883 Illumina HumanRef-8 v3.0 expression beadchip	Karolina	21829658	12_Diabetes_1_blood_a
13	Diabetes	Blood from patients with impaired fasting glucose (prediabetes)	Human blood	GSE26168	GPL6883 Illumina HumanRef-8 v3.0 expression beadchip	Karolina	21829658	13_Diabetes_1_blood_b
14	Diabetes	Beta cells from the pancreas of diabetic patients	Human pancreas	GSE20966	GPL1352 [U133_X3P] Affymetrix Human X3P Array	Marselli	20644627	14_Diabetes_2_beta_cells
15	Helicobacter gastritis	Gastric epithelium in Bhutan cohort Hp-positive mild gastritis	Human stomach	GSE60427	GPL17077 Agilent-039494 SurePrint G3 Human GE v2 8x60K Microarray 039381	Nagashima	25977263	15_Gastric_Helicobacter_a
16	Helicobacter gastritis	Gastric epithelium in Bhutan cohort Hp-positive severe gastritis	Human stomach	GSE60427	GPL17077 Agilent-039494 SurePrint G3 Human GE v2 8x60K Microarray 039381	Nagashima	25977263	16_Gastric_Helicobacter_b
17	Helicobacter gastritis	Gastric epithelium in Bhutan cohort Hp-positive with metaplasia	Human stomach	GSE60427	GPL17077 Agilent-039494 SurePrint G3 Human GE v2 8x60K Microarray 039381	Nagashima	25977263	17_Gastric_Helicobacter_c
18	Helicobacter gastritis	Gastric epithelium in Dom. Rep. cohort Hp-positive mild gastritis	Human stomach	GSE60427	GPL17077 Agilent-039494 SurePrint G3 Human GE v2 8x60K Microarray 039381	Nagashima	25977263	18_Gastric_Helicobacter_d
19	Helicobacter gastritis	Gastric epithelium in Dom. Rep. cohort Hp-positive severe gastritis	Human stomach	GSE60427	GPL17077 Agilent-039494 SurePrint G3 Human GE v2 8x60K Microarray 039381	Nagashima	25977263	19_Gastric_Helicobacter_e
20	Helicobacter gastritis	Gastric epithelium in Dom. Rep. cohort Hp-positive with metaplasia	Human stomach	GSE60427	GPL17077 Agilent-039494 SurePrint G3 Human GE v2 8x60K Microarray 039381	Nagashima	25977263	20_Gastric_Helicobacter_f
21	Inflammatory cardiomyopathy	Cardiomyopathy inflammation positive for PVB19	Human heart	GSE4172	GPL570 [HG-U133_Plus_2] Affymetrix Human Genome U133 Plus 2.0 Array	Wittchen	17106732	21_Heart_1_DCMi_cardiac_inflammation_with_parvov_B19
22	Ischemic cardiomyopathy	Ischemic cardiomyopathy (ICM) hearts samples acq. during transpalntation	Human heart	GSE48166	GPL9115 Illumina Genome Analyzer II (Homo sapiens)	Wang	n.a.	22_Heart_2_ICM_1_ischemic_cardiomyopathy_heart
23	Ischemic cardiomyopathy	Peripheral blood mononuclear cells of chronic heart failure patients	Human blood	GSE9128	GPL96 [HG-U133A] Affymetrix Human Genome U133A Array	Cappuzzello	19336532	23_Heart_3_ICM_2_ischemic_cardiomyopathy_periph_blood
24	HIV infection	HIV progressing vs non progressing (all infected)	Human blood	GSE56837	GPL6884 Illumina HumanWG-6 v3.0 expression beadchip	Xu	25225669	24_HIV_1_progressor_vs_non_progressor
25	HIV infection	CD4 HIV-positive cells vs control	Human T-cells	GSE23879	GPL8432 Illumina HumanRef-8 WG-DASL v3.0	Vigneault	21177805	25_HIV_2_elite_controllers_CD4_a
26	HIV infection	CD4 HIV-positive cells of elite controllers vs control	Human T-cells	GSE23879	GPL8432 Illumina HumanRef-8 WG-DASL v3.0	Vigneault	21177805	26_HIV_2_elite_controllers_CD4_b
27	Diabetes	Kidney samples from diabetes patients vs controls	Human kidney	GSE1009	GPL8300 [HG_U95Av2] Affymetrix Human Genome U95 Version 2 Array	Baelde	15042541	27_Kidney_disease_1_diabetes
28	Polycystic Kidney Disease (PKD)	PKCD minimally cystic tissue	Human kidney	GSE7869	GPL570 [HG-U133_Plus_2] Affymetrix Human Genome U133 Plus 2.0 Array	Song	19346236	28_Kidney_disease_2_PCKD_a
29	Polycystic Kidney Disease (PKD)	PKCD small cysts	Human kidney	GSE7869	GPL570 [HG-U133_Plus_2] Affymetrix Human Genome U133 Plus 2.0 Array	Song	19346236	29_Kidney_disease_2_PCKD_b
30	Polycystic Kidney Disease (PKD)	PKCD medium cysts	Human kidney	GSE7869	GPL570 [HG-U133_Plus_2] Affymetrix Human Genome U133 Plus 2.0 Array	Song	19346236	30_Kidney_disease_2_PCKD_c
31	Polycystic Kidney Disease (PKD)	PKCD big cysts	Human kidney	GSE7869	GPL570 [HG-U133_Plus_2] Affymetrix Human Genome U133 Plus 2.0 Array	Song	19346236	31_Kidney_disease_2_PCKD_d
32	None (healthy reference)	Fetal vs other tissues	several tissues	n.a.	n.a.	Kim	24870542	32_KIM_RNAs
33	Multiple Sclerosis	Multiple sclerosis CD4+ T-cells	Human T-cells	GSE16461	GPL570 [HG-U133_Plus_2] Affymetrix Human Genome U133 Plus 2.0 Array	Annibali	21216829	33_MS_1_CD4_CD8_a
34	Multiple Sclerosis	Multiple sclerosis CD8+ T-cells	Human T-cells	GSE16461	GPL570 [HG-U133_Plus_2] Affymetrix Human Genome U133 Plus 2.0 Array	Annibali	21216829	34_MS_1_CD4_CD8_b
35	Multiple Sclerosis	Peripheral blood mononuclear cells from MS patients	Human blood	GSE21942	GPL570 [HG-U133_Plus_2] Affymetrix Human Genome U133 Plus 2.0 Array	Kemppinen	22021740	35_MS_2_PBMCs
36	Multiple Sclerosis	Multiple sclerosis CD4+ T-cells stimulated cells	Human CD4+ cells	GSE78244	GPL17077 Agilent-039494 SurePrint G3 Human GE v2 8x60K Microarray 039381	Hellberg	27626663	36_MS_3_CD4_stim_unstim_a
37	Multiple Sclerosis	Multiple sclerosis CD4+ T-cells not-stimulated cells	Human CD4+ cells	GSE78244	GPL17077 Agilent-039494 SurePrint G3 Human GE v2 8x60K Microarray 039381	Hellberg	27626663	37_MS_3_CD4_stim_unstim_b
38	Multiple Sclerosis	Archival formalin-fixed paraffin-embedded tissue of MS patients	Human brain	GSE32915	GPL4133 Agilent-014850 Whole Human Genome Microarray 4x44K G4112F	Hametner	23868451	38_MS_4_CNS_lesions
39	Mycobacterium tuberculosis infection	Susceptible to Tubercolosis dendritic cells infected vs control	Human dendritic cells	GSE94116	GPL20301 Illumina HiSeq 4000 (Homo sapiens)	Blischak	n.a.	39_MTB_1_Tubercolosis_dendritic_cells_a
40	Mycobacterium tuberculosis infection	Resistant to Tubercolosis dendritic cells infected vs control	Human dendritic cells	GSE94116	GPL20301 Illumina HiSeq 4000 (Homo sapiens)	Blischak	n.a.	40_MTB_1_Tubercolosis_dendritic_cells_b
41	Mycobacterium tuberculosis infection	Whole blood of patients with Tubercolosis vs control	Human blood	GSE62525	GPL16951 Phalanx Human OneArray Ver. 6 Release 1	Weng	n.a.	41_MTB_2_Tubercolosis_patients_whole_blood
42	Several muscle diseases	Muscle: Amyotrophic lateral sclerosis patients	Human muscle	GSE3307	GPL96 [HG-U133A] Affymetrix Human Genome U133A Array	several	several	42_Muscle_1_several_diseases_a
43	Several muscle diseases	Muscle: Dysferlinopathy	Human muscle	GSE3307	GPL96 [HG-U133A] Affymetrix Human Genome U133A Array	several	several	43_Muscle_1_several_diseases_b
44	Several muscle diseases	Muscle: Becker muscular dystrophy	Human muscle	GSE3307	GPL96 [HG-U133A] Affymetrix Human Genome U133A Array	several	several	44_Muscle_1_several_diseases_c
45	Several muscle diseases	Muscle: Calpainopathy	Human muscle	GSE3307	GPL96 [HG-U133A] Affymetrix Human Genome U133A Array	several	several	45_Muscle_1_several_diseases_d
46	Several muscle diseases	Muscle: Duchenne	Human muscle	GSE3307	GPL96 [HG-U133A] Affymetrix Human Genome U133A Array	several	several	46_Muscle_1_several_diseases_e
47	Several muscle diseases	Muscle: Autosomal Dominant form of EDMD	Human muscle	GSE3307	GPL96 [HG-U133A] Affymetrix Human Genome U133A Array	several	several	47_Muscle_1_several_diseases_f
48	Several muscle diseases	Muscle: X-linked form of EDMD	Human muscle	GSE3307	GPL96 [HG-U133A] Affymetrix Human Genome U133A Array	several	several	48_Muscle_1_several_diseases_g
49	Several muscle diseases	Muscle: LGMD2I (FKRP) limb-girdle muscular dystrophy	Human muscle	GSE3307	GPL96 [HG-U133A] Affymetrix Human Genome U133A Array	several	several	49_Muscle_1_several_diseases_h
50	Several muscle diseases	Muscle: Acute quadriplegic myopathy: Patients with severe systemic illness	Human muscle	GSE3307	GPL96 [HG-U133A] Affymetrix Human Genome U133A Array	several	several	50_Muscle_1_several_diseases_i
51	Several muscle diseases	Muscle: Hereditary spastic paraplegia (SPG4)	Human muscle	GSE3307	GPL96 [HG-U133A] Affymetrix Human Genome U133A Array	several	several	51_Muscle_1_several_diseases_j
52	Several muscle diseases	Muscle: Fascioscapulohumeral muscular dystrophy	Human muscle	GSE3307	GPL96 [HG-U133A] Affymetrix Human Genome U133A Array	several	several	52_Muscle_1_several_diseases_k
53	Several muscle diseases	Muscle: Juvenile dermatomyositis	Human muscle	GSE3307	GPL96 [HG-U133A] Affymetrix Human Genome U133A Array	several	several	53_Muscle_1_several_diseases_l
54	Duchenne muscular dystrophy	Muscle_2: Duchenne less than 10 years old	Human muscle	GSE465	GPL91 [HG_U95A] Affymetrix Human Genome U95A Array	Chen	11121445	54_Muscle_2_Duchenne
55	Pneumonia, influenza and sepsis	Total blood from patients at day 1 with Influenza A pneumonia	Human blood	GSE40012	GPL6947 Illumina HumanHT-12 V3.0 expression beadchip	Parnell	22898401	55_Pneumonia_influenza_Sepsis_total_blood_a
56	Pneumonia, influenza and sepsis	Total blood from patients at day 1 with bacterial pneumonia	Human blood	GSE40012	GPL6947 Illumina HumanHT-12 V3.0 expression beadchip	Parnell	22898401	56_Pneumonia_influenza_Sepsis_total_blood_b
57	Pneumonia, influenza and sepsis	Total blood from patients at day 1 with SIRS systemic inflammation	Human blood	GSE40012	GPL6947 Illumina HumanHT-12 V3.0 expression beadchip	Parnell	22898401	57_Pneumonia_influenza_Sepsis_total_blood_c
58	Pneumonia, influenza and sepsis	Total blood from patients at day 5 with Influenza A pneumonia	Human blood	GSE40012	GPL6947 Illumina HumanHT-12 V3.0 expression beadchip	Parnell	22898401	58_Pneumonia_influenza_Sepsis_total_blood_d
59	Pneumonia, influenza and sepsis	Total blood from patients at day 5 with bacterial pneumonia	Human blood	GSE40012	GPL6947 Illumina HumanHT-12 V3.0 expression beadchip	Parnell	22898401	59_Pneumonia_influenza_Sepsis_total_blood_e
60	Pneumonia, influenza and sepsis	Total blood from patients at day 5 with SIRS systemic inflammation	Human blood	GSE40012	GPL6947 Illumina HumanHT-12 V3.0 expression beadchip	Parnell	22898401	60_Pneumonia_influenza_Sepsis_total_blood_f
61	Sepsis	Total blood from sepsis survivor at day 1	Human blood	GSE54514	GPL6947 Illumina HumanHT-12 V3.0 expression beadchip	Parnell	23807251	61_Sepsis_blood_a
62	Sepsis	Total blood from sepsis non-survivor at day 1	Human blood	GSE54514	GPL6947 Illumina HumanHT-12 V3.0 expression beadchip	Parnell	23807251	62_Sepsis_blood_b
63	Sepsis	Total blood from sepsis survivor at day 5	Human blood	GSE54514	GPL6947 Illumina HumanHT-12 V3.0 expression beadchip	Parnell	23807251	63_Sepsis_blood_c
64	Sepsis	Total blood from sepsis non-survivor at day 5	Human blood	GSE54514	GPL6947 Illumina HumanHT-12 V3.0 expression beadchip	Parnell	23807251	64_Sepsis_blood_d
65	Fetal tissues	Fetal vs other tissues	Human fetal tissues	GSE2361	GPL96 [HG-U133A] Affymetrix Human Genome U133A Array	Ge	15950434	65_Several_tissues_including_fetal_complex
66	Smoking during pregnancy	Placentas from smoker mothers vs non smokers	Human placenta	GSE18044	GPL6104 Illumina humanRef-8 v2.0 expression beadchip	Bruchova	20092892	66_Smoke_Placenta
67	Cancer	Cencer cell line	Cancer cell lines	n.a.	n.a.	Uhlén	25613900	67_Uhlen_Cancer
68	Aging	Brain from aged people	Human brain	GSE53890	GPL570 [HG-U133_Plus_2] Affymetrix Human Genome U133 Plus 2.0 Array	Lu	24670762	68_Lu_age
69	Parkinson's disease	PD brain	Human brain	GSE68719	GPL11154 Illumina HiSeq 2000 (Homo sapiens)	Dumitriu	26793951	69_Dimitriu_PD
70	Alzheimer's disease	AD brain	Human brain cortex	n.a.	n.a.	Hokama	23595620	70_Hokama_AD
71	Colorectal cancer	Colorectal cancer adenoma	Human intestine	GSE77953	GPL96 [HG-U133A] Affymetrix Human Genome U133A Array	Qu	27270421	71_Colorectal_cancer_adenoma
72	Colorectal cancer	Colorectal cancer_carcinoma	Human intestine	GSE77953	GPL96 [HG-U133A] Affymetrix Human Genome U133A Array	Qu	27270421	72_Colorectal_cancer_carcinoma
73	Colorectal cancer	Colorectal cancer metastasis	Human intestine	GSE77953	GPL96 [HG-U133A] Affymetrix Human Genome U133A Array	Qu	27270421	73_Colorectal_cancer_metastasis
74	Hepatocellular carcinoma	Hepatocellular carcinoma	Human liver	GSE64041	GPL6244 [HuGene-1_0-st] Affymetrix Human Gene 1.0 ST Array	Makowska	27499918	74_Hepatocellular _carcinoma.xlsx
75	Lung cancer	Lung cancer	Human lung	GSE18842	GPL570 [HG-U133_Plus_2] Affymetrix Human Genome U133 Plus 2.0 Array	Sanchez-Palencia	20878980	75_Lung_cancer_1.xlsx
